# Supplementary material for: Classification of multicategory edible fungi based on the infrared spectra of caps and stalks
Source: PLoS One. 2020 Aug 24;15(8):e0238149. doi: 10.1371/journal.pone.0238149 (PMC7444812; doi:10.1371/journal.pone.0238149)
Supplement: S1 Data — (ZIP) [file pone.0238149.s001.zip]

Archive with 8 entries (7 files):
- Data set/Caps of Bachu mushrooms.xlsx
- Data set/Caps of Lentinus edodes.xlsx
- Data set/Caps of club fungi.xlsx
- Data set/Stalks of Bachu mushrooms.xlsx
- Data set/Stalks of Lentinus edodes.xlsx
- Data set/Stalks of club fungi.xlsx
- Data set/Wave number.xlsx
- Data set/
