# Supplementary material for: Classification of multicategory edible fungi based on the infrared spectra of caps and stalks
Source: PLoS One. 2020 Aug 24;15(8):e0238149. doi: 10.1371/journal.pone.0238149 (PMC7444812; doi:10.1371/journal.pone.0238149)
Supplement: S1 Data — (ZIP) [file pone.0238149.s001.zip › Data set/Caps of Bachu mushrooms.xlsx]

## Sheet: Sheet1
-2.19452	-2.14077	-2.12571	-2.08137	-2.00727	-2.11388	-2.22412	-2.04639	-2.12684	-2.12684	-2.21575	-1.96676	-1.8957	-1.95068	-2.16698	-2.20678	-2.16538	-2.18442	-2.2788	-2.2788	-2.18745	-2.08994	-1.95813	-1.90722	-2.01076	-2.11635	-2.11961	-2.24418	-2.24418	-2.06576	-2.01536	-2.07641	-2.22381	-2.31055	-2.09959	-2.14905	-2.14398	-2.00597	-1.97597	-2.15656	-2.15656	-2.30818	-2.08291	-2.18126	-2.23514	-2.11235	-2.09553	-2.13232	-2.29509	-2.29509
-2.17884	-2.12511	-2.10609	-2.05706	-1.98219	-2.09251	-2.20479	-2.0232	-2.09996	-2.09996	-2.18595	-1.93608	-1.86887	-1.92827	-2.14528	-2.18352	-2.14164	-2.16162	-2.25593	-2.25593	-2.15555	-2.05686	-1.92969	-1.88312	-1.98726	-2.09298	-2.09762	-2.22318	-2.22318	-2.04637	-1.9977	-2.05979	-2.20587	-2.28991	-2.0773	-2.12703	-2.12436	-1.98882	-1.95792	-2.13526	-2.13526	-2.2871	-2.06379	-2.16301	-2.21882	-2.09777	-2.0787	-2.1106	-2.27075	-2.27075
-2.2369	-2.1844	-2.16748	-2.12042	-2.04594	-2.15412	-2.26343	-2.08108	-2.15872	-2.15872	-2.24689	-1.996	-1.92694	-1.98531	-2.20113	-2.23828	-2.19763	-2.22116	-2.31865	-2.31865	-2.22199	-2.12398	-1.99458	-1.94471	-2.04639	-2.15246	-2.15949	-2.28444	-2.28444	-2.10195	-2.05257	-2.11544	-2.26409	-2.35031	-2.13797	-2.18649	-2.18213	-2.04541	-2.01433	-2.19257	-2.19257	-2.34564	-2.12191	-2.22092	-2.27438	-2.14984	-2.13106	-2.16624	-2.32867	-2.32867
-1.9906	-1.93829	-1.92248	-1.877	-1.80386	-1.91378	-2.02263	-1.8361	-1.90932	-1.90932	-1.99965	-1.75528	-1.68818	-1.7442	-1.95944	-1.99857	-1.95903	-1.97873	-2.06862	-2.06862	-1.96972	-1.87316	-1.74713	-1.70309	-1.80689	-1.9089	-1.91222	-2.03754	-2.03754	-1.85593	-1.8079	-1.87062	-2.01732	-2.10243	-1.8887	-1.93415	-1.92752	-1.79205	-1.76591	-1.94927	-1.94927	-2.09735	-1.86876	-1.96679	-2.0212	-1.8961	-1.87475	-1.90881	-2.073	-2.073
-2.00335	-1.94843	-1.93451	-1.89143	-1.81963	-1.92985	-2.04017	-1.85796	-1.93563	-1.93563	-2.02485	-1.77418	-1.70208	-1.75776	-1.9736	-2.01061	-1.96857	-1.99049	-2.08742	-2.08742	-1.99079	-1.89376	-1.76683	-1.7184	-1.81872	-1.92025	-1.92466	-2.05328	-2.05328	-1.87379	-1.82014	-1.87971	-2.02718	-2.11359	-1.90193	-1.95172	-1.94684	-1.8071	-1.77399	-1.95364	-1.95364	-2.11798	-1.89415	-1.988	-2.03805	-1.91391	-1.89484	-1.9273	-2.08708	-2.08708
-2.01889	-1.96382	-1.94838	-1.90618	-1.83656	-1.94469	-2.04878	-1.86235	-1.94148	-1.94148	-2.03531	-1.78116	-1.70692	-1.76412	-1.98468	-2.02674	-1.98505	-2.00331	-2.09637	-2.09637	-1.99315	-1.8934	-1.7651	-1.71768	-1.82223	-1.9286	-1.93421	-2.06256	-2.06256	-1.88603	-1.83678	-1.89912	-2.04562	-2.13137	-1.9192	-1.96653	-1.96023	-1.82149	-1.78957	-1.9679	-1.9679	-2.11995	-1.89484	-1.99115	-2.04323	-1.91851	-1.89948	-1.936	-2.10047	-2.10047
-2.02608	-1.97379	-1.95936	-1.91317	-1.83693	-1.94375	-2.05306	-1.86952	-1.94576	-1.94576	-2.03306	-1.78192	-1.71213	-1.76874	-1.98323	-2.02124	-1.98198	-2.00369	-2.09711	-2.09711	-1.99335	-1.89632	-1.7685	-1.71929	-1.82385	-1.9318	-1.93762	-2.0615	-2.0615	-1.87358	-1.82403	-1.8885	-2.0377	-2.12341	-1.90939	-1.95631	-1.95127	-1.8132	-1.77984	-1.95582	-1.95582	-2.11089	-1.89062	-1.98926	-2.04091	-1.91727	-1.90006	-1.93328	-2.0921	-2.0921
-1.92647	-1.87662	-1.86236	-1.81495	-1.73921	-1.84721	-1.95594	-1.77061	-1.84532	-1.84532	-1.9417	-1.69496	-1.62314	-1.67646	-1.89135	-1.93186	-1.89277	-1.91233	-2.00423	-2.00423	-1.89927	-1.79906	-1.67241	-1.62648	-1.73048	-1.83785	-1.84498	-1.97054	-1.97054	-1.78686	-1.73373	-1.79205	-1.93781	-2.02672	-1.81907	-1.86821	-1.86151	-1.72483	-1.69568	-1.87272	-1.87272	-2.0194	-1.79525	-1.8933	-1.94656	-1.82202	-1.80262	-1.83915	-2.00395	-2.00395
-2.0088	-1.95574	-1.94235	-1.90014	-1.82676	-1.93268	-2.04138	-1.86017	-1.93759	-1.93759	-2.02562	-1.77475	-1.70418	-1.76387	-1.98356	-2.02255	-1.97938	-1.9968	-2.0885	-2.0885	-1.9925	-1.89437	-1.76407	-1.71653	-1.82188	-1.92758	-1.93182	-2.05625	-2.05625	-1.87094	-1.82238	-1.88678	-2.03337	-2.11684	-1.90387	-1.95264	-1.94832	-1.81009	-1.77636	-1.95431	-1.95431	-2.11156	-1.88463	-1.97924	-2.03275	-1.91111	-1.8931	-1.92605	-2.08459	-2.08459
-2.11332	-2.06335	-2.04983	-2.0027	-1.92523	-2.03108	-2.14038	-1.95965	-2.03938	-2.03938	-2.12815	-1.87476	-1.80229	-1.8587	-2.07693	-2.11883	-2.08034	-2.10283	-2.19863	-2.19863	-2.09887	-1.99896	-1.86958	-1.82155	-1.92452	-2.02904	-2.03398	-2.16068	-2.16068	-1.97906	-1.92725	-1.98874	-2.13562	-2.2216	-2.01214	-2.06303	-2.05669	-1.91732	-1.88714	-2.06624	-2.06624	-2.21739	-1.99413	-2.09236	-2.1443	-2.01841	-1.99875	-2.03265	-2.19134	-2.19134
-1.94676	-1.89574	-1.88816	-1.84741	-1.77185	-1.87826	-1.98765	-1.80531	-1.88198	-1.88198	-1.96066	-1.70568	-1.6351	-1.69643	-1.91728	-1.95658	-1.91469	-1.93498	-2.02878	-2.02878	-1.93194	-1.83503	-1.70481	-1.6542	-1.75718	-1.86431	-1.87045	-1.996	-1.996	-1.82006	-1.76975	-1.82876	-1.97435	-2.05932	-1.84541	-1.89315	-1.89003	-1.75507	-1.72556	-1.90398	-1.90398	-2.05402	-1.82767	-1.92407	-1.9775	-1.85353	-1.83377	-1.86731	-2.02842	-2.02842
-1.98004	-1.92851	-1.91507	-1.8709	-1.79585	-1.9011	-2.00688	-1.82111	-1.89572	-1.89572	-1.98271	-1.73828	-1.67246	-1.72876	-1.94186	-1.97676	-1.93302	-1.95203	-2.04635	-2.04635	-1.95563	-1.8601	-1.733	-1.6866	-1.7892	-1.89111	-1.8923	-2.01445	-2.01445	-1.83382	-1.78661	-1.85113	-2.00032	-2.08558	-1.87124	-1.91933	-1.91693	-1.78236	-1.75001	-1.92372	-1.92372	-2.07631	-1.85335	-1.95154	-2.00259	-1.87452	-1.85421	-1.88968	-2.05222	-2.05222
-1.95311	-1.90569	-1.8908	-1.84511	-1.77445	-1.88563	-1.99145	-1.80249	-1.87686	-1.87686	-1.96042	-1.71237	-1.64883	-1.71023	-1.92583	-1.96229	-1.92059	-1.93947	-2.031	-2.031	-1.93586	-1.8379	-1.70616	-1.65649	-1.76004	-1.86316	-1.86501	-1.99077	-1.99077	-1.8127	-1.76233	-1.82473	-1.97306	-2.057	-1.84008	-1.88547	-1.87959	-1.7414	-1.71296	-1.89722	-1.89722	-2.05402	-1.82985	-1.92605	-1.97689	-1.85463	-1.83869	-1.87125	-2.03083	-2.03083
-1.96083	-1.91438	-1.90387	-1.85524	-1.775	-1.88073	-1.98956	-1.80515	-1.87874	-1.87874	-1.96526	-1.71785	-1.65039	-1.71063	-1.9301	-1.96995	-1.92814	-1.94708	-2.04013	-2.04013	-1.9421	-1.84583	-1.71888	-1.67005	-1.76979	-1.87199	-1.87677	-2.00237	-2.00237	-1.82087	-1.77261	-1.83627	-1.98402	-2.06709	-1.85011	-1.89484	-1.8888	-1.75273	-1.72314	-1.90218	-1.90218	-2.05759	-1.83457	-1.93329	-1.98582	-1.8616	-1.84464	-1.87939	-2.03883	-2.03883
-1.96899	-1.91685	-1.90311	-1.85912	-1.78361	-1.88819	-1.99653	-1.81669	-1.89531	-1.89531	-1.98054	-1.72878	-1.65715	-1.7151	-1.93398	-1.97362	-1.93157	-1.95024	-2.04366	-2.04366	-1.9506	-1.85477	-1.72573	-1.6769	-1.78062	-1.88529	-1.88732	-2.00967	-2.00967	-1.83169	-1.7821	-1.8418	-1.98923	-2.07688	-1.86428	-1.91028	-1.90312	-1.76508	-1.73506	-1.91455	-1.91455	-2.06516	-1.84244	-1.94227	-1.99562	-1.87104	-1.85132	-1.88569	-2.04728	-2.04728
-2.0142	-1.95799	-1.94111	-1.89881	-1.82877	-1.93722	-2.04511	-1.86174	-1.93533	-1.93533	-2.01847	-1.77209	-1.70374	-1.75883	-1.97242	-2.00852	-1.96528	-1.98788	-2.08952	-2.08952	-1.99354	-1.88932	-1.75815	-1.71032	-1.8149	-1.92519	-1.93624	-2.06238	-2.06238	-1.87346	-1.81959	-1.88108	-2.03317	-2.12272	-1.90926	-1.95607	-1.95138	-1.81348	-1.7813	-1.95931	-1.95931	-2.1116	-1.88687	-1.9844	-2.0381	-1.91593	-1.89641	-1.92771	-2.08996	-2.08996
-2.17095	-2.11944	-2.10595	-2.06168	-1.98616	-2.09242	-2.20125	-2.0179	-2.09385	-2.09385	-2.1846	-1.93758	-1.86759	-1.92081	-2.13313	-2.16968	-2.12675	-2.14473	-2.23971	-2.23971	-2.1489	-2.04804	-1.91772	-1.87113	-1.9756	-2.08108	-2.08556	-2.20853	-2.20853	-2.02376	-1.9771	-2.04372	-2.194	-2.27983	-2.06667	-2.11407	-2.10638	-1.96539	-1.9321	-2.11028	-2.11028	-2.26549	-2.04108	-2.13854	-2.19068	-2.06552	-2.04657	-2.08193	-2.24462	-2.24462
-2.13207	-2.07967	-2.06153	-2.01381	-1.93954	-2.04785	-2.15717	-1.97553	-2.05616	-2.05616	-2.15052	-1.89762	-1.82421	-1.87834	-2.09271	-2.13217	-2.09393	-2.1152	-2.20798	-2.20798	-2.10989	-2.01005	-1.87917	-1.83001	-1.93348	-2.03927	-2.04419	-2.16921	-2.16921	-1.98762	-1.93829	-2.00145	-2.14924	-2.23406	-2.01983	-2.06645	-2.06039	-1.92111	-1.88759	-2.06538	-2.06538	-2.22405	-2.00316	-2.10114	-2.15067	-2.0223	-2.00155	-2.03764	-2.20167	-2.20167
-2.02563	-1.971	-1.95621	-1.91422	-1.84294	-1.94961	-2.05431	-1.8683	-1.9468	-1.9468	-2.04409	-1.79528	-1.724	-1.78058	-1.99569	-2.03125	-1.99081	-2.01587	-2.1119	-2.1119	-2.0081	-1.91112	-1.78235	-1.7323	-1.83673	-1.94546	-1.95269	-2.07777	-2.07777	-1.89081	-1.83827	-1.89865	-2.04541	-2.13203	-1.92309	-1.97405	-1.96664	-1.82466	-1.79301	-1.97469	-1.97469	-2.13414	-1.91227	-2.00954	-2.05964	-1.93409	-1.91562	-1.94928	-2.1104	-2.1104
-2.03439	-1.97901	-1.96405	-1.9217	-1.84851	-1.95363	-2.05928	-1.87429	-1.95134	-1.95134	-2.04414	-1.7925	-1.72023	-1.77804	-1.99767	-2.03742	-1.99346	-2.01203	-2.10839	-2.10839	-2.0124	-1.91254	-1.78367	-1.73611	-1.83955	-1.9474	-1.9559	-2.08169	-2.08169	-1.89721	-1.84428	-1.9047	-2.05152	-2.13443	-1.91861	-1.96618	-1.961	-1.82203	-1.79084	-1.97064	-1.97064	-2.12029	-1.89525	-1.99278	-2.04573	-1.92454	-1.91075	-1.94762	-2.10782	-2.10782
-2.0793	-2.02449	-2.009	-1.96548	-1.89283	-2.00062	-2.10882	-1.92671	-2.00531	-2.00531	-2.09192	-1.84212	-1.77092	-1.82551	-2.04323	-2.08606	-2.04515	-2.06055	-2.14993	-2.14993	-2.05375	-1.95753	-1.82979	-1.7818	-1.88441	-1.98959	-1.99416	-2.11708	-2.11708	-1.93182	-1.88307	-1.94887	-2.09948	-2.18408	-1.96839	-2.01421	-2.00852	-1.87322	-1.84486	-2.02322	-2.02322	-2.17029	-1.94527	-2.04327	-2.09458	-1.96813	-1.94945	-1.98645	-2.15073	-2.15073
-1.92917	-1.8764	-1.86619	-1.82785	-1.7548	-1.85748	-1.9608	-1.77713	-1.85737	-1.85737	-1.94615	-1.695	-1.6264	-1.68586	-1.90004	-1.93261	-1.88924	-1.91169	-2.00854	-2.00854	-1.91024	-1.8109	-1.68219	-1.63628	-1.74284	-1.8509	-1.85857	-1.98571	-1.98571	-1.80353	-1.75143	-1.81156	-1.95737	-2.03952	-1.82208	-1.86649	-1.86047	-1.72628	-1.69831	-1.87531	-1.87531	-2.02753	-1.80423	-1.90318	-1.95746	-1.83348	-1.81514	-1.8497	-2.00892	-2.00892
-1.86558	-1.81327	-1.80184	-1.75495	-1.6761	-1.78287	-1.89519	-1.71621	-1.79738	-1.79738	-1.89405	-1.64392	-1.57052	-1.62062	-1.8328	-1.87282	-1.83281	-1.8511	-1.94388	-1.94388	-1.8449	-1.7439	-1.6181	-1.5759	-1.68026	-1.78212	-1.78324	-1.90899	-1.90899	-1.73861	-1.68687	-1.74425	-1.88956	-1.97697	-1.76565	-1.81077	-1.80154	-1.66327	-1.6339	-1.81353	-1.81353	-1.97025	-1.74586	-1.83691	-1.88544	-1.76481	-1.75146	-1.78952	-1.95236	-1.95236
-1.90652	-1.85501	-1.84042	-1.79412	-1.71704	-1.82282	-1.93264	-1.75003	-1.82606	-1.82606	-1.91972	-1.67164	-1.59662	-1.64662	-1.86208	-1.90307	-1.86212	-1.88315	-1.98028	-1.98028	-1.88198	-1.78398	-1.6562	-1.60777	-1.70867	-1.81031	-1.81334	-1.93943	-1.93943	-1.75952	-1.70936	-1.77058	-1.91765	-2.00441	-1.79215	-1.83733	-1.82986	-1.69446	-1.66596	-1.84403	-1.84403	-1.99295	-1.76799	-1.86505	-1.91663	-1.79248	-1.77561	-1.81236	-1.97612	-1.97612
-1.82638	-1.7695	-1.74963	-1.70285	-1.63193	-1.74399	-1.85419	-1.67004	-1.7446	-1.7446	-1.83133	-1.58069	-1.50937	-1.56534	-1.78344	-1.82667	-1.78604	-1.80141	-1.89456	-1.89456	-1.80148	-1.70129	-1.57783	-1.53616	-1.63645	-1.73517	-1.73732	-1.86194	-1.86194	-1.68537	-1.63705	-1.70163	-1.85142	-1.93363	-1.71461	-1.76072	-1.75553	-1.61641	-1.58665	-1.7709	-1.7709	-1.93087	-1.70262	-1.7967	-1.85086	-1.72954	-1.71034	-1.74256	-1.90243	-1.90243
-1.81162	-1.75255	-1.73314	-1.6907	-1.61946	-1.72443	-1.8275	-1.6413	-1.71836	-1.71836	-1.80823	-1.56397	-1.49946	-1.559	-1.77775	-1.81617	-1.77019	-1.78486	-1.87514	-1.87514	-1.77847	-1.68266	-1.55554	-1.50626	-1.60813	-1.71556	-1.72185	-1.84388	-1.84388	-1.65814	-1.60798	-1.67273	-1.82534	-1.91382	-1.69988	-1.74551	-1.74043	-1.60306	-1.56927	-1.74667	-1.74667	-1.91	-1.68365	-1.77416	-1.82476	-1.7047	-1.68975	-1.72335	-1.88094	-1.88094
-1.87185	-1.81996	-1.80397	-1.75708	-1.6819	-1.78926	-1.89711	-1.71516	-1.79402	-1.79402	-1.88085	-1.63719	-1.57233	-1.629	-1.84043	-1.87166	-1.82695	-1.85012	-1.94877	-1.94877	-1.85232	-1.75094	-1.61835	-1.56818	-1.67097	-1.77552	-1.78044	-1.90688	-1.90688	-1.72508	-1.67428	-1.73588	-1.88542	-1.97278	-1.75998	-1.80894	-1.80464	-1.66502	-1.62828	-1.80083	-1.80083	-1.95953	-1.73987	-1.83876	-1.89185	-1.76851	-1.75096	-1.78396	-1.94009	-1.94009
-2.00189	-1.9518	-1.93751	-1.8933	-1.81933	-1.92389	-2.02789	-1.84108	-1.91786	-1.91786	-2.01377	-1.76696	-1.69775	-1.75306	-1.96816	-2.00634	-1.96365	-1.98091	-2.07255	-2.07255	-1.97788	-1.88179	-1.75463	-1.70766	-1.81178	-1.91861	-1.92457	-2.04914	-2.04914	-1.8658	-1.81592	-1.87748	-2.02443	-2.11016	-1.89679	-1.94524	-1.94313	-1.80802	-1.77734	-1.95605	-1.95605	-2.11042	-1.88572	-1.9815	-2.03254	-1.90887	-1.89056	-1.9239	-2.08556	-2.08556
-2.03835	-1.98255	-1.9651	-1.92113	-1.85186	-1.96325	-2.07001	-1.88204	-1.95649	-1.95649	-2.04086	-1.79244	-1.72894	-1.78885	-2.00312	-2.0402	-2.00008	-2.02153	-2.11653	-2.11653	-2.02034	-1.92308	-1.79514	-1.74515	-1.84583	-1.95136	-1.95724	-2.08032	-2.08032	-1.8934	-1.84465	-1.90868	-2.05738	-2.14247	-1.92792	-1.97491	-1.97093	-1.83647	-1.80694	-1.98391	-1.98391	-2.13718	-1.91326	-2.01075	-2.063	-1.93779	-1.91914	-1.95478	-2.11696	-2.11696
-2.19233	-2.13738	-2.1187	-2.07136	-1.99694	-2.10547	-2.21521	-2.03239	-2.10921	-2.10921	-2.1986	-1.94985	-1.88008	-1.93648	-2.15318	-2.1921	-2.15021	-2.16992	-2.26463	-2.26463	-2.16852	-2.06932	-1.93977	-1.89208	-1.99538	-2.09979	-2.10403	-2.2284	-2.2284	-2.04581	-1.99536	-2.05717	-2.20504	-2.29064	-2.0775	-2.12552	-2.12085	-1.98383	-1.95212	-2.12882	-2.12882	-2.28295	-2.05805	-2.15521	-2.2101	-2.08846	-2.07129	-2.10633	-2.26707	-2.26707
-1.71574	-1.80722	-1.90629	-2.02442	-2.11293	-2.16148	-2.20916	-1.88742	-1.8719	-2.01947	-2.00546	-2.06364	-2.10133	-2.05869	-2.12514	-2.11459	-1.97396	-2.02408	-2.05435	-2.08224	-2.09625	-2.00197	-1.9711	-2.08414	-2.11594	-2.04324	-1.94046	-2.035	-2.05371	-1.84964	-1.78291	-1.90845	-2.12681	-2.12681	-2.12681	-2.11127	-2.12754	-2.26107	-2.26107	-2.26107	-2.28102	-2.08418	-2.12111	-2.17174	-2.09279	-2.07931	-2.07162	-1.99563	-1.96251	-1.97028
-1.74182	-1.83555	-1.93914	-2.05829	-2.14324	-2.18821	-2.23635	-1.91775	-1.90394	-2.05277	-2.04209	-2.10138	-2.13516	-2.08941	-2.15684	-2.14678	-2.00483	-2.05646	-2.08987	-2.11691	-2.12916	-2.03837	-2.0117	-2.12347	-2.15255	-2.08203	-1.98453	-2.08082	-2.09565	-1.88664	-1.81952	-1.94702	-2.16418	-2.16418	-2.16418	-2.14441	-2.16191	-2.29654	-2.29654	-2.29654	-2.31278	-2.11504	-2.15138	-2.20455	-2.13044	-2.12056	-2.11352	-2.03632	-2.00166	-2.00889
-1.66039	-1.749	-1.84872	-1.9716	-2.06405	-2.11259	-2.16013	-1.83985	-1.82255	-1.96707	-1.95423	-2.01388	-2.04977	-2.0053	-2.07106	-2.06122	-1.9234	-1.97638	-2.00835	-2.03677	-2.05114	-1.95897	-1.92788	-2.03413	-2.06116	-1.99415	-1.89878	-1.99355	-2.00919	-1.80324	-1.73757	-1.86816	-2.09084	-2.09084	-2.09084	-2.06652	-2.07955	-2.209	-2.209	-2.209	-2.23631	-2.04013	-2.07412	-2.12588	-2.05011	-2.03669	-2.02806	-1.95344	-1.92255	-1.93207
-2.03302	-1.98283	-1.97212	-1.92925	-1.85336	-1.96014	-2.06969	-1.88626	-1.96266	-1.96266	-2.04599	-1.7939	-1.72758	-1.79018	-2.00841	-2.04507	-2.00156	-2.02036	-2.11354	-2.11354	-2.01813	-1.91969	-1.78925	-1.74028	-1.84421	-1.9512	-1.95887	-2.08849	-2.08849	-1.90838	-1.85345	-1.91253	-2.06034	-2.14664	-1.93441	-1.98386	-1.97963	-1.84137	-1.80787	-1.98445	-1.98445	-2.14056	-1.91818	-2.01706	-2.06895	-1.94197	-1.92052	-1.95358	-2.11436	-2.11436
-2.05438	-2.00114	-1.98442	-1.93897	-1.86445	-1.97134	-2.08007	-1.89713	-1.9753	-1.9753	-2.06653	-1.81668	-1.74905	-1.80602	-2.01864	-2.05527	-2.01578	-2.03787	-2.13304	-2.13304	-2.03335	-1.93441	-1.8073	-1.75996	-1.864	-1.97374	-1.98249	-2.10516	-2.10516	-1.91714	-1.86699	-1.928	-2.0752	-2.16228	-1.95104	-1.99902	-1.99298	-1.85542	-1.82572	-2.00548	-2.00548	-2.15744	-1.93425	-2.03203	-2.08284	-1.95862	-1.94208	-1.9753	-2.13353	-2.13353
-2.04845	-1.99518	-1.9822	-1.94272	-1.87177	-1.97856	-2.08472	-1.89844	-1.97476	-1.97476	-2.06447	-1.81287	-1.74265	-1.79934	-2.01445	-2.05222	-2.01166	-2.03225	-2.12575	-2.12575	-2.02826	-1.93054	-1.80644	-1.76396	-1.86898	-1.97346	-1.97722	-2.10015	-2.10015	-1.91448	-1.86457	-1.92592	-2.07176	-2.15737	-1.94616	-1.99426	-1.98848	-1.85081	-1.81815	-1.99411	-1.99411	-2.15105	-1.92985	-2.0279	-2.08155	-1.9608	-1.9446	-1.9773	-2.13481	-2.13481
-1.26225	-1.35772	-1.45644	-1.57492	-1.66119	-1.70609	-1.75823	-1.44338	-1.42086	-1.55157	-1.53006	-1.59311	-1.6369	-1.5979	-1.66817	-1.66281	-1.52438	-1.57111	-1.60012	-1.63239	-1.65022	-1.55831	-1.52793	-1.63472	-1.65851	-1.58683	-1.49207	-1.59294	-1.61675	-1.41625	-1.34656	-1.46587	-1.68252	-1.68252	-1.68252	-1.65955	-1.68152	-1.82343	-1.82343	-1.82343	-1.82924	-1.63442	-1.67236	-1.7221	-1.64132	-1.62725	-1.62077	-1.54649	-1.51598	-1.5243
-1.2655	-1.36771	-1.48046	-1.60559	-1.69314	-1.73918	-1.78738	-1.46336	-1.44318	-1.59109	-1.57915	-1.63649	-1.67393	-1.63234	-1.70014	-1.69417	-1.55824	-1.60754	-1.6368	-1.66875	-1.68475	-1.58521	-1.54836	-1.66088	-1.69563	-1.62836	-1.53092	-1.62501	-1.63849	-1.42778	-1.35806	-1.4905	-1.7195	-1.7195	-1.7195	-1.704	-1.71602	-1.84243	-1.84243	-1.84243	-1.87108	-1.67633	-1.70666	-1.75224	-1.67349	-1.66332	-1.65893	-1.58448	-1.55271	-1.56411
-1.31184	-1.40754	-1.50818	-1.62709	-1.7194	-1.76986	-1.8143	-1.48891	-1.47239	-1.62024	-1.60736	-1.66445	-1.69732	-1.65382	-1.7294	-1.73042	-1.59336	-1.64103	-1.67071	-1.69995	-1.71398	-1.62147	-1.59371	-1.70483	-1.73433	-1.66791	-1.5699	-1.65891	-1.67278	-1.46917	-1.40241	-1.52844	-1.74966	-1.74966	-1.74966	-1.72665	-1.7444	-1.88091	-1.88091	-1.88091	-1.90765	-1.71234	-1.74923	-1.79965	-1.72041	-1.70787	-1.70327	-1.6297	-1.59686	-1.60591
-1.52776	-1.62284	-1.71872	-1.83207	-1.92193	-1.9766	-2.02845	-1.70633	-1.68622	-1.82976	-1.81664	-1.87707	-1.91498	-1.87336	-1.945	-1.94153	-1.80417	-1.85272	-1.8799	-1.905	-1.91826	-1.82829	-1.80296	-1.91433	-1.93999	-1.86811	-1.7741	-1.87411	-1.8881	-1.67416	-1.60426	-1.73803	-1.96609	-1.96609	-1.96609	-1.93737	-1.94959	-2.0804	-2.0804	-2.0804	-2.10811	-1.91262	-1.94637	-1.99457	-1.91307	-1.9002	-1.90018	-1.83212	-1.79963	-1.8034
-1.5146	-1.60427	-1.70394	-1.8233	-1.91053	-1.95564	-2.00165	-1.6818	-1.66733	-1.8146	-1.80391	-1.86657	-1.90448	-1.86137	-1.93076	-1.92241	-1.77833	-1.8234	-1.85414	-1.88601	-1.90273	-1.8098	-1.77635	-1.88295	-1.91193	-1.84319	-1.74568	-1.84152	-1.85882	-1.65353	-1.58877	-1.71995	-1.9418	-1.9418	-1.9418	-1.92153	-1.93821	-2.07095	-2.07095	-2.07095	-2.08674	-1.89183	-1.9293	-1.97982	-1.89839	-1.88346	-1.87799	-1.80484	-1.77296	-1.7829
-1.67759	-1.76839	-1.86689	-1.98638	-2.077	-2.12664	-2.17477	-1.85422	-1.83945	-1.9871	-1.9734	-2.02923	-2.06194	-2.01771	-2.08836	-2.08234	-1.94102	-1.98803	-2.01886	-2.04963	-2.06526	-1.97382	-1.94681	-2.05966	-2.08895	-2.0181	-1.91979	-2.01328	-2.02592	-1.81822	-1.75129	-1.87853	-2.10133	-2.10133	-2.10133	-2.08391	-2.09726	-2.23132	-2.23132	-2.23132	-2.25057	-2.05384	-2.09164	-2.14643	-2.07088	-2.0555	-2.04441	-1.96855	-1.93612	-1.94337
-1.64452	-1.74035	-1.83839	-1.95378	-2.041	-2.08831	-2.136	-1.81397	-1.79537	-1.94238	-1.93208	-1.99091	-2.0266	-1.98744	-2.06122	-2.05377	-1.91114	-1.9577	-1.98546	-2.01465	-2.0339	-1.94493	-1.91353	-2.01887	-2.04513	-1.97643	-1.87964	-1.97457	-1.99181	-1.78764	-1.72237	-1.84934	-2.06682	-2.06682	-2.06682	-2.04522	-2.06117	-2.19656	-2.19656	-2.19656	-2.22219	-2.025	-2.05693	-2.10435	-2.02516	-2.01374	-2.00987	-1.937	-1.90365	-1.90988
-1.45554	-1.55133	-1.65098	-1.76316	-1.84892	-1.90361	-1.95952	-1.63975	-1.61838	-1.75997	-1.74543	-1.80442	-1.84123	-1.79711	-1.86374	-1.85798	-1.7238	-1.77711	-1.80675	-1.83018	-1.84025	-1.75016	-1.72576	-1.8355	-1.8607	-1.79191	-1.69836	-1.79426	-1.80676	-1.59812	-1.53259	-1.66063	-1.87963	-1.87963	-1.87963	-1.8667	-1.88633	-2.02368	-2.02368	-2.02368	-2.04113	-1.84714	-1.88313	-1.92777	-1.84527	-1.83563	-1.83246	-1.75695	-1.72374	-1.73222
-1.46734	-1.55783	-1.64993	-1.76371	-1.85505	-1.90797	-1.95694	-1.63392	-1.6176	-1.76745	-1.75678	-1.81385	-1.84701	-1.80441	-1.87626	-1.87034	-1.7316	-1.78304	-1.81217	-1.83437	-1.84483	-1.75398	-1.72724	-1.83896	-1.86762	-1.79719	-1.69813	-1.78968	-1.80362	-1.59891	-1.53423	-1.66343	-1.88501	-1.88501	-1.88501	-1.86594	-1.88456	-2.02079	-2.02079	-2.02079	-2.03974	-1.8446	-1.88047	-1.92795	-1.84735	-1.83494	-1.83105	-1.75994	-1.72837	-1.73321
-1.6098	-1.69757	-1.79317	-1.91381	-2.00916	-2.05926	-2.10447	-1.7832	-1.76867	-1.91501	-1.8999	-1.95667	-1.99141	-1.94839	-2.01795	-2.00732	-1.86304	-1.91348	-1.94836	-1.97828	-1.99183	-1.89967	-1.86998	-1.97642	-2.00018	-1.93034	-1.83668	-1.93454	-1.95064	-1.74184	-1.67177	-1.79796	-2.01845	-2.01845	-2.01845	-2.0008	-2.01701	-2.1511	-2.1511	-2.1511	-2.17408	-1.97614	-2.01262	-2.06527	-1.9871	-1.97179	-1.96301	-1.88833	-1.85676	-1.86572
-1.75297	-1.77203	-1.7827	-1.64222	-1.56785	-1.63815	-1.78779	-1.92578	-1.94945	-1.6974	-1.60282	-1.598	-1.67595	-1.74949	-1.83824	-1.79114	-1.69238	-1.7989	-1.76995	-1.73099	-1.85704	-1.85704	-1.85704	-1.86934	-1.78385	-1.84806	-1.9645	-1.9645	-1.9645	-1.75932	-1.75739	-1.75359	-1.74253	-1.81934	-1.7547	-1.66831	-1.6288	-1.71982	-1.80468	-1.76716	-1.72465	-1.6238	-1.54971	-1.68877	-1.68877	-1.66786	-1.62326	-1.96447	-1.96447	-1.76219
-1.65217	-1.74173	-1.83888	-1.95781	-2.04901	-2.09661	-2.1424	-1.82315	-1.8097	-1.95737	-1.94616	-2.00653	-2.04349	-2.00126	-2.06847	-2.05656	-1.91504	-1.96649	-1.99769	-2.02495	-2.03877	-1.9459	-1.91572	-2.02545	-2.05361	-1.98207	-1.88229	-1.97902	-2.00008	-1.79669	-1.72882	-1.85556	-2.07742	-2.07742	-2.07742	-2.05568	-2.07065	-2.20187	-2.20187	-2.20187	-2.22363	-2.02661	-2.06086	-2.10958	-2.03127	-2.01935	-2.01415	-1.94142	-1.90743	-1.91115
-1.42505	-1.51409	-1.61519	-1.73682	-1.82682	-1.87545	-1.92183	-1.59902	-1.58502	-1.73659	-1.72416	-1.77608	-1.80423	-1.75967	-1.83319	-1.82936	-1.68941	-1.73655	-1.76326	-1.79139	-1.8124	-1.72617	-1.69669	-1.80357	-1.83006	-1.76076	-1.66259	-1.75434	-1.76829	-1.5612	-1.4925	-1.62017	-1.84445	-1.84445	-1.84445	-1.82193	-1.83537	-1.96731	-1.96731	-1.96731	-1.98405	-1.78987	-1.82559	-1.87619	-1.80185	-1.79389	-1.79176	-1.72126	-1.68867	-1.69208
-1.42837	-1.51775	-1.61743	-1.73681	-1.82414	-1.87042	-1.91713	-1.59648	-1.58244	-1.73103	-1.71916	-1.77731	-1.81061	-1.76942	-1.84726	-1.84222	-1.69282	-1.73359	-1.76394	-1.79523	-1.8119	-1.72166	-1.69476	-1.80638	-1.83275	-1.75967	-1.66311	-1.76327	-1.78265	-1.5761	-1.50872	-1.63427	-1.85072	-1.85072	-1.85072	-1.82779	-1.84316	-1.9808	-1.9808	-1.9808	-1.99739	-1.80497	-1.84369	-1.8952	-1.81534	-1.79647	-1.7864	-1.7144	-1.6842	-1.69326
-1.43343	-1.5194	-1.61267	-1.73289	-1.82776	-1.87907	-1.92645	-1.60185	-1.58211	-1.73161	-1.72268	-1.77617	-1.80377	-1.76151	-1.83873	-1.83876	-1.70209	-1.7472	-1.76661	-1.78587	-1.79911	-1.71172	-1.68888	-1.80297	-1.83045	-1.75727	-1.66008	-1.76024	-1.78015	-1.57393	-1.50664	-1.63392	-1.85095	-1.85095	-1.85095	-1.83149	-1.84679	-1.97883	-1.97883	-1.97883	-1.98816	-1.78994	-1.83067	-1.88912	-1.81373	-1.79869	-1.79258	-1.72122	-1.68886	-1.69325
-1.55602	-1.64762	-1.74282	-1.85886	-1.94713	-1.99448	-2.04014	-1.7154	-1.6989	-1.85003	-1.83938	-1.89608	-1.93004	-1.88673	-1.95667	-1.94972	-1.80919	-1.85818	-1.88951	-1.91887	-1.93334	-1.84147	-1.81397	-1.92646	-1.9553	-1.88189	-1.78074	-1.87813	-1.89901	-1.69308	-1.62338	-1.75073	-1.97333	-1.97333	-1.97333	-1.94825	-1.96164	-2.09566	-2.09566	-2.09566	-2.12271	-1.92329	-1.95863	-2.01138	-1.93494	-1.92462	-1.9204	-1.84581	-1.81228	-1.82004
-1.54295	-1.63411	-1.72939	-1.84451	-1.9369	-1.99163	-2.04284	-1.72168	-1.70436	-1.85013	-1.83627	-1.89382	-1.9288	-1.88602	-1.95684	-1.95205	-1.81354	-1.85961	-1.88568	-1.91354	-1.92778	-1.83303	-1.79995	-1.90811	-1.93916	-1.87334	-1.77901	-1.87717	-1.89358	-1.68402	-1.61484	-1.74591	-1.97149	-1.97149	-1.97149	-1.94992	-1.96704	-2.10102	-2.10102	-2.10102	-2.12573	-1.92657	-1.96078	-2.00856	-1.92842	-1.91749	-1.91265	-1.83587	-1.79908	-1.80582
-1.54207	-1.63153	-1.72983	-1.85036	-1.94118	-1.99235	-2.04356	-1.72276	-1.70392	-1.85028	-1.83897	-1.8951	-1.92762	-1.88602	-1.95576	-1.94281	-1.79783	-1.84864	-1.88246	-1.91238	-1.93085	-1.84629	-1.8214	-1.92942	-1.95346	-1.88144	-1.78384	-1.87898	-1.89354	-1.68406	-1.61466	-1.74319	-1.96678	-1.96678	-1.96678	-1.93996	-1.95653	-2.0939	-2.0939	-2.0939	-2.11115	-1.91607	-1.95475	-2.00476	-1.9251	-1.91226	-1.90593	-1.83322	-1.80502	-1.81615
-1.41336	-1.5076	-1.60999	-1.7304	-1.81845	-1.8661	-1.9122	-1.58499	-1.56304	-1.71118	-1.7029	-1.76341	-1.80137	-1.76222	-1.83543	-1.83012	-1.68611	-1.7281	-1.75634	-1.7859	-1.79953	-1.70746	-1.68112	-1.79191	-1.8163	-1.74231	-1.64528	-1.74227	-1.75665	-1.54817	-1.48109	-1.60872	-1.82878	-1.82878	-1.82878	-1.81537	-1.83314	-1.9717	-1.9717	-1.9717	-1.98414	-1.78915	-1.82541	-1.87499	-1.79809	-1.78796	-1.78536	-1.71395	-1.67857	-1.68181
-1.37951	-1.47139	-1.57402	-1.69454	-1.78167	-1.82716	-1.87663	-1.56029	-1.54268	-1.68278	-1.66577	-1.72281	-1.76088	-1.72633	-1.80328	-1.7964	-1.65393	-1.70205	-1.73224	-1.76009	-1.77467	-1.68698	-1.66557	-1.7827	-1.81532	-1.74538	-1.64497	-1.73723	-1.74942	-1.53874	-1.46763	-1.58928	-1.80716	-1.80716	-1.80716	-1.80034	-1.81391	-1.94538	-1.94538	-1.94538	-1.96681	-1.76875	-1.80461	-1.85788	-1.78243	-1.77007	-1.76342	-1.69	-1.65689	-1.66175
-1.27372	-1.37045	-1.46883	-1.58205	-1.66733	-1.71548	-1.76343	-1.44535	-1.43537	-1.58604	-1.57589	-1.63821	-1.67253	-1.61931	-1.67836	-1.66917	-1.53235	-1.58492	-1.62018	-1.65419	-1.67102	-1.57713	-1.5451	-1.65623	-1.68815	-1.6201	-1.52644	-1.62718	-1.64424	-1.43424	-1.36105	-1.48397	-1.70624	-1.70624	-1.70624	-1.69758	-1.71056	-1.84499	-1.84499	-1.84499	-1.87628	-1.68139	-1.71827	-1.76906	-1.6888	-1.6727	-1.66405	-1.59206	-1.56359	-1.57028
-1.60312	-1.69203	-1.7873	-1.90399	-1.9939	-2.04518	-2.09653	-1.77665	-1.7569	-1.89702	-1.88	-1.93894	-1.97595	-1.93348	-2.00459	-1.99947	-1.85939	-1.90628	-1.93505	-1.96535	-1.98349	-1.89232	-1.86143	-1.97137	-2.00035	-1.92875	-1.82984	-1.92581	-1.94124	-1.73292	-1.66635	-1.79601	-2.01758	-2.01758	-2.01758	-2.00123	-2.01267	-2.14302	-2.14302	-2.14302	-2.15818	-1.96151	-1.99883	-2.05129	-1.97487	-1.9644	-1.96047	-1.88778	-1.85494	-1.86028
-1.58757	-1.67916	-1.77844	-1.90056	-1.99583	-2.04714	-2.09	-1.76049	-1.74291	-1.89588	-1.88799	-1.9456	-1.97733	-1.93117	-1.99893	-1.99088	-1.85133	-1.90249	-1.93577	-1.96571	-1.97818	-1.88272	-1.85386	-1.96818	-1.99938	-1.92839	-1.82745	-1.92073	-1.93891	-1.7353	-1.6681	-1.7936	-2.01178	-2.01178	-2.01178	-1.98631	-2.0017	-2.13608	-2.13608	-2.13608	-2.15943	-1.95885	-1.99184	-2.04325	-1.96817	-1.9581	-1.95294	-1.87732	-1.84074	-1.84494
-1.6334	-1.72652	-1.82808	-1.94687	-2.03339	-2.08136	-2.13299	-1.8137	-1.79438	-1.93902	-1.92577	-1.9822	-2.01725	-1.97642	-2.04825	-2.04132	-1.8985	-1.94468	-1.97551	-2.00684	-2.02229	-1.92828	-1.89764	-2.00666	-2.03259	-1.95984	-1.86058	-1.956	-1.97399	-1.76976	-1.70333	-1.82942	-2.04783	-2.04783	-2.04783	-2.02748	-2.0415	-2.174	-2.174	-2.174	-2.20276	-2.01095	-2.04584	-2.08972	-2.00651	-1.99497	-1.99287	-1.92118	-1.88808	-1.89466
-1.52692	-1.62164	-1.72348	-1.84332	-1.93116	-1.97391	-2.01775	-1.70013	-1.69034	-1.83928	-1.82176	-1.87642	-1.91668	-1.87945	-1.9478	-1.93579	-1.79229	-1.83871	-1.86684	-1.89644	-1.91437	-1.82233	-1.78967	-1.8985	-1.9285	-1.85969	-1.76255	-1.85919	-1.8787	-1.67581	-1.61	-1.73725	-1.9563	-1.9563	-1.9563	-1.93537	-1.94678	-2.07797	-2.07797	-2.07797	-2.10269	-1.90454	-1.93946	-1.99196	-1.91222	-1.89287	-1.88293	-1.80941	-1.77737	-1.78501
-1.50455	-1.59485	-1.68954	-1.80629	-1.9	-1.95026	-1.99225	-1.66735	-1.65242	-1.79942	-1.78736	-1.84822	-1.88462	-1.83982	-1.90314	-1.89003	-1.75237	-1.80713	-1.83992	-1.8708	-1.88817	-1.79652	-1.76749	-1.87787	-1.90299	-1.8293	-1.73218	-1.82834	-1.84201	-1.63236	-1.56506	-1.69503	-1.91662	-1.91662	-1.91662	-1.89537	-1.91097	-2.04281	-2.04281	-2.04281	-2.06368	-1.86677	-1.90544	-1.95856	-1.87969	-1.86582	-1.86181	-1.78918	-1.7528	-1.75662
-1.5093	-1.59949	-1.7031	-1.82742	-1.91532	-1.95351	-1.99216	-1.67295	-1.66421	-1.81524	-1.80362	-1.86273	-1.89997	-1.85914	-1.92881	-1.91872	-1.77389	-1.81958	-1.85058	-1.88123	-1.89531	-1.80094	-1.77007	-1.87909	-1.90711	-1.83776	-1.74092	-1.83717	-1.85435	-1.64803	-1.58048	-1.7073	-1.92649	-1.92649	-1.92649	-1.90895	-1.92629	-2.05923	-2.05923	-2.05923	-2.08117	-1.88256	-1.91395	-1.96441	-1.8887	-1.87574	-1.86804	-1.7933	-1.75901	-1.76507
-1.46382	-1.56066	-1.65764	-1.76721	-1.84962	-1.89731	-1.94652	-1.62848	-1.61934	-1.7739	-1.76183	-1.8135	-1.84361	-1.80025	-1.8742	-1.87628	-1.7428	-1.78989	-1.81423	-1.83694	-1.84658	-1.75183	-1.72351	-1.83836	-1.87166	-1.80294	-1.70346	-1.79544	-1.80916	-1.60314	-1.5381	-1.66762	-1.8892	-1.8892	-1.8892	-1.86913	-1.88404	-2.01724	-2.01724	-2.01724	-2.04226	-1.84493	-1.87691	-1.92372	-1.84297	-1.82932	-1.82319	-1.74897	-1.71796	-1.72906
-1.47829	-1.57663	-1.67393	-1.78709	-1.87505	-1.92721	-1.97718	-1.65434	-1.63376	-1.77753	-1.76661	-1.82846	-1.86444	-1.81967	-1.88648	-1.87476	-1.73333	-1.78741	-1.8222	-1.84989	-1.86035	-1.76502	-1.73626	-1.84897	-1.87943	-1.81113	-1.71662	-1.81405	-1.82667	-1.61469	-1.54709	-1.67805	-1.90128	-1.90128	-1.90128	-1.8781	-1.89214	-2.02466	-2.02466	-2.02466	-2.04017	-1.84243	-1.87725	-1.92944	-1.85537	-1.84387	-1.8368	-1.76264	-1.72847	-1.7327
-1.44669	-1.53665	-1.63333	-1.7489	-1.84031	-1.89497	-1.94603	-1.62181	-1.59911	-1.74532	-1.73934	-1.80276	-1.83776	-1.79125	-1.85724	-1.8488	-1.70858	-1.75666	-1.78659	-1.81622	-1.83043	-1.73627	-1.70617	-1.81815	-1.85017	-1.78314	-1.68622	-1.78035	-1.79602	-1.5907	-1.52147	-1.64223	-1.85894	-1.85894	-1.85894	-1.84984	-1.86748	-2.00022	-2.00022	-2.00022	-2.02266	-1.8304	-1.86723	-1.91238	-1.8282	-1.81682	-1.81268	-1.73521	-1.69946	-1.70574
-1.9839	-1.92921	-1.91658	-1.87476	-1.80295	-1.91198	-2.02066	-1.83728	-1.91418	-1.91418	-2.00407	-1.75533	-1.68189	-1.73398	-1.94882	-1.98737	-1.94607	-1.96696	-2.06192	-2.06192	-1.97128	-1.87902	-1.75057	-1.69691	-1.79524	-1.90001	-1.90757	-2.0346	-2.0346	-1.84744	-1.79497	-1.85546	-2.00164	-2.08885	-1.88183	-1.93414	-1.92831	-1.78833	-1.75521	-1.9328	-1.9328	-2.08551	-1.85894	-1.95648	-2.0127	-1.88989	-1.86929	-1.90373	-2.06674	-2.06674
-1.98899	-1.93244	-1.91969	-1.87981	-1.80727	-1.91341	-2.02011	-1.83746	-1.91732	-1.91732	-2.00592	-1.75615	-1.68712	-1.7414	-1.95157	-1.9854	-1.94405	-1.96707	-2.06225	-2.06225	-1.96157	-1.86549	-1.74052	-1.69348	-1.79491	-1.90025	-1.90812	-2.03766	-2.03766	-1.86064	-1.80771	-1.86669	-2.01278	-2.09865	-1.88635	-1.93419	-1.92934	-1.79193	-1.75993	-1.93879	-1.93879	-2.09624	-1.87399	-1.97167	-2.02178	-1.89417	-1.87225	-1.90409	-2.06547	-2.06547
-1.99601	-1.94139	-1.92291	-1.8762	-1.80148	-1.90834	-2.01612	-1.83205	-1.9087	-1.9087	-2.00028	-1.75278	-1.68351	-1.73931	-1.95499	-1.99267	-1.95001	-1.97044	-2.06696	-2.06696	-1.97799	-1.88154	-1.75219	-1.70218	-1.80132	-1.90265	-1.90776	-2.03603	-2.03603	-1.85988	-1.80868	-1.86902	-2.01782	-2.10465	-1.88938	-1.9342	-1.92953	-1.79507	-1.76551	-1.94353	-1.94353	-2.09884	-1.87421	-1.97242	-2.02562	-1.89692	-1.87269	-1.90801	-2.07381	-2.07381
-1.5489	-1.6378	-1.73252	-1.84851	-1.93865	-1.98693	-2.03218	-1.71025	-1.69439	-1.84408	-1.83802	-1.89966	-1.93434	-1.89214	-1.96064	-1.94926	-1.8086	-1.85901	-1.88827	-1.91656	-1.9328	-1.84216	-1.81256	-1.91983	-1.94658	-1.87684	-1.7772	-1.87071	-1.88966	-1.68603	-1.61832	-1.74598	-1.96738	-1.96738	-1.96738	-1.94631	-1.96261	-2.09804	-2.09804	-2.09804	-2.11569	-1.92103	-1.96012	-2.01123	-1.93206	-1.91991	-1.91589	-1.84245	-1.80677	-1.80934
-1.54418	-1.63995	-1.73763	-1.85064	-1.93819	-1.9868	-2.0335	-1.71223	-1.69633	-1.84483	-1.83615	-1.89631	-1.92856	-1.88164	-1.94961	-1.94164	-1.80196	-1.85297	-1.8835	-1.90942	-1.9219	-1.83041	-1.80312	-1.91392	-1.94228	-1.8735	-1.77832	-1.87664	-1.89451	-1.68506	-1.61131	-1.73528	-1.95675	-1.95675	-1.95675	-1.94774	-1.95937	-2.08774	-2.08774	-2.08774	-2.11816	-1.92236	-1.95902	-2.01096	-1.93278	-1.91772	-1.90931	-1.8345	-1.80181	-1.81015
-1.53818	-1.6359	-1.74115	-1.86008	-1.94903	-1.99918	-2.04376	-1.71482	-1.6955	-1.84728	-1.84124	-1.90188	-1.93518	-1.88788	-1.95301	-1.94289	-1.8012	-1.84942	-1.88056	-1.91167	-1.92825	-1.83677	-1.80919	-1.92117	-1.94749	-1.87282	-1.7741	-1.87281	-1.89156	-1.68325	-1.61287	-1.74	-1.96166	-1.96166	-1.96166	-1.94597	-1.95908	-2.09186	-2.09186	-2.09186	-2.12106	-1.92283	-1.95653	-2.00478	-1.92215	-1.90654	-1.90224	-1.83108	-1.80041	-1.81164
-1.65649	-1.74372	-1.8392	-1.95769	-2.04893	-2.09856	-2.14621	-1.82544	-1.80991	-1.95656	-1.94462	-2.00476	-2.03944	-1.99485	-2.06523	-2.05844	-1.9168	-1.96533	-1.99725	-2.02659	-2.03974	-1.94603	-1.91628	-2.02668	-2.05609	-1.98671	-1.88878	-1.98481	-2.00291	-1.79616	-1.72545	-1.84991	-2.07175	-2.07175	-2.07175	-2.06158	-2.07091	-2.19832	-2.19832	-2.19832	-2.22248	-2.0295	-2.066	-2.11191	-2.0272	-2.01173	-2.00846	-1.93929	-1.90791	-1.91321
-1.66167	-1.75449	-1.84917	-1.96373	-2.05267	-2.10314	-2.15232	-1.83035	-1.81272	-1.95955	-1.94642	-2.00436	-2.04068	-1.99797	-2.06732	-2.05938	-1.91726	-1.96402	-1.99271	-2.0202	-2.03428	-1.9432	-1.91583	-2.02612	-2.05231	-1.97859	-1.87869	-1.97641	-1.99779	-1.79371	-1.72383	-1.84721	-2.06591	-2.06591	-2.06591	-2.05238	-2.06856	-2.20232	-2.20232	-2.20232	-2.22469	-2.02644	-2.06065	-2.11005	-2.03124	-2.01655	-2.00715	-1.93095	-1.89889	-1.90872
-1.65031	-1.73737	-1.8364	-1.96132	-2.05484	-2.09925	-2.13876	-1.81225	-1.79483	-1.94294	-1.9334	-1.99508	-2.03074	-1.98557	-2.05484	-2.04938	-1.9099	-1.95743	-1.98482	-2.01041	-2.02381	-1.93234	-1.90541	-2.01874	-2.04759	-1.97467	-1.87459	-1.96987	-1.9868	-1.77993	-1.71163	-1.83867	-2.05965	-2.05965	-2.05965	-2.04813	-2.06191	-2.19219	-2.19219	-2.19219	-2.21389	-2.02006	-2.05487	-2.10167	-2.01936	-2.00494	-2.00094	-1.92904	-1.89578	-1.90245
-1.41743	-1.49909	-1.59494	-1.71749	-1.80768	-1.85266	-1.89883	-1.57852	-1.56336	-1.71362	-1.70475	-1.76419	-1.80086	-1.76031	-1.82956	-1.81723	-1.66929	-1.71111	-1.73943	-1.77144	-1.78982	-1.69789	-1.66544	-1.77375	-1.80425	-1.73736	-1.64314	-1.74164	-1.75761	-1.54958	-1.48429	-1.61422	-1.83324	-1.83324	-1.83324	-1.81892	-1.8318	-1.96166	-1.96166	-1.96166	-1.98173	-1.78872	-1.8248	-1.87286	-1.79381	-1.7807	-1.77398	-1.70098	-1.66735	-1.67167
-1.42053	-1.51395	-1.61443	-1.73097	-1.82277	-1.88021	-1.93438	-1.61414	-1.59655	-1.73968	-1.7207	-1.77603	-1.81425	-1.77587	-1.84883	-1.84066	-1.6945	-1.73837	-1.77106	-1.80744	-1.8278	-1.73661	-1.70353	-1.8065	-1.82969	-1.75732	-1.65867	-1.75659	-1.77589	-1.56815	-1.49831	-1.62644	-1.85199	-1.85199	-1.85199	-1.8439	-1.85509	-1.98418	-1.98418	-1.98418	-2.01067	-1.81376	-1.84423	-1.89356	-1.81844	-1.80588	-1.79478	-1.71393	-1.68132	-1.69752
-1.5504	-1.64183	-1.74133	-1.86084	-1.95057	-1.99699	-2.04265	-1.72303	-1.70862	-1.85356	-1.83602	-1.88946	-1.92287	-1.88315	-1.9575	-1.95083	-1.81138	-1.8632	-1.89397	-1.92227	-1.93821	-1.84779	-1.81934	-1.92911	-1.95829	-1.88902	-1.78831	-1.88092	-1.89972	-1.69633	-1.62809	-1.75326	-1.97355	-1.97355	-1.97355	-1.95739	-1.97219	-2.10312	-2.10312	-2.10312	-2.12336	-1.93015	-1.96483	-2.00975	-1.92671	-1.91587	-1.91442	-1.84205	-1.81015	-1.81884
-1.4693	-1.55419	-1.64056	-1.75404	-1.85279	-1.9145	-1.96877	-1.64673	-1.62679	-1.77425	-1.76731	-1.83007	-1.86148	-1.80821	-1.8731	-1.86923	-1.7344	-1.78637	-1.81374	-1.83762	-1.85153	-1.75803	-1.72359	-1.83093	-1.86544	-1.80604	-1.71412	-1.80844	-1.82063	-1.61056	-1.54008	-1.66504	-1.8868	-1.8868	-1.8868	-1.87683	-1.88933	-2.02131	-2.02131	-2.02131	-2.04777	-1.8539	-1.89109	-1.94192	-1.86331	-1.85001	-1.84233	-1.76521	-1.72944	-1.73554
-1.48043	-1.57304	-1.67516	-1.79483	-1.88401	-1.93427	-1.98243	-1.65948	-1.64225	-1.78865	-1.77729	-1.84148	-1.88455	-1.8451	-1.91148	-1.89992	-1.75873	-1.80438	-1.82925	-1.85863	-1.87895	-1.7903	-1.76162	-1.87067	-1.89576	-1.82255	-1.7245	-1.81977	-1.83372	-1.62687	-1.564	-1.69471	-1.91398	-1.91398	-1.91398	-1.89349	-1.90725	-2.04237	-2.04237	-2.04237	-2.06548	-1.86646	-1.90096	-1.94975	-1.87067	-1.86118	-1.86008	-1.78935	-1.75593	-1.75914
-1.47117	-1.5602	-1.65967	-1.78033	-1.87111	-1.91855	-1.96292	-1.63974	-1.62624	-1.7785	-1.76767	-1.82474	-1.86073	-1.82033	-1.8905	-1.87935	-1.73501	-1.7843	-1.81676	-1.84447	-1.85692	-1.7661	-1.74025	-1.854	-1.88519	-1.81401	-1.71269	-1.80622	-1.82507	-1.62273	-1.55365	-1.67429	-1.88973	-1.88973	-1.88973	-1.87628	-1.89118	-2.02218	-2.02218	-2.02218	-2.04208	-1.8447	-1.88225	-1.93702	-1.8643	-1.85405	-1.84433	-1.76483	-1.73074	-1.73879
-1.41504	-1.5097	-1.61574	-1.73458	-1.81717	-1.86262	-1.91248	-1.59337	-1.57844	-1.72602	-1.71164	-1.76785	-1.8022	-1.75756	-1.82599	-1.81798	-1.67831	-1.73173	-1.76652	-1.79364	-1.80367	-1.71236	-1.68856	-1.80018	-1.82576	-1.75395	-1.65508	-1.74864	-1.76535	-1.55983	-1.49108	-1.61769	-1.83797	-1.83797	-1.83797	-1.81339	-1.83397	-1.96651	-1.96651	-1.96651	-1.9843	-1.78679	-1.82205	-1.87545	-1.79901	-1.78733	-1.78352	-1.70948	-1.67409	-1.68011
-1.52071	-1.61753	-1.71892	-1.83706	-1.92583	-1.97218	-2.01603	-1.69388	-1.68141	-1.83567	-1.82911	-1.88839	-1.92128	-1.87453	-1.94013	-1.92916	-1.7878	-1.83913	-1.8707	-1.89707	-1.91021	-1.81796	-1.78541	-1.89042	-1.91828	-1.85314	-1.76006	-1.85739	-1.87507	-1.66749	-1.59735	-1.72486	-1.94554	-1.94554	-1.94554	-1.922	-1.93482	-2.06445	-2.06445	-2.06445	-2.09008	-1.89752	-1.93237	-1.97894	-1.89769	-1.88624	-1.88423	-1.81064	-1.77416	-1.78151
-1.50966	-1.59761	-1.69596	-1.818	-1.90916	-1.95594	-2.00221	-1.68179	-1.6687	-1.81662	-1.7988	-1.85254	-1.88897	-1.85058	-1.92476	-1.91632	-1.77212	-1.82048	-1.85073	-1.88027	-1.90057	-1.81422	-1.78654	-1.89494	-1.92017	-1.84713	-1.74745	-1.84175	-1.85675	-1.64859	-1.58146	-1.71165	-1.93399	-1.93399	-1.93399	-1.905	-1.9242	-2.05919	-2.05919	-2.05919	-2.0805	-1.88179	-1.91996	-1.9742	-1.89775	-1.8856	-1.88018	-1.80655	-1.77269	-1.77797
-1.6441	-1.73437	-1.83347	-1.9532	-2.04307	-2.09182	-2.14	-1.81802	-1.79862	-1.94259	-1.92941	-1.98904	-2.02699	-1.9862	-2.05576	-2.04638	-1.90337	-1.95021	-1.98083	-2.01321	-2.03309	-1.94349	-1.91277	-2.02075	-2.04836	-1.97768	-1.87937	-1.97386	-1.98786	-1.77903	-1.71026	-1.83635	-2.05728	-2.05728	-2.05728	-2.04562	-2.057	-2.18476	-2.18476	-2.18476	-2.20332	-2.00636	-2.04248	-2.09448	-2.0182	-2.00673	-2.00013	-1.92423	-1.88894	-1.89492
-1.6444	-1.73438	-1.83138	-1.94989	-2.03954	-2.08814	-2.13667	-1.81604	-1.79955	-1.94621	-1.93337	-1.99137	-2.02685	-1.98581	-2.05795	-2.05054	-1.90827	-1.95456	-1.98322	-2.01289	-2.02782	-1.93454	-1.90563	-2.01513	-2.03916	-1.96438	-1.86471	-1.96082	-1.98056	-1.77646	-1.70648	-1.83045	-2.05197	-2.05197	-2.05197	-2.03702	-2.05365	-2.18836	-2.18836	-2.18836	-2.20507	-2.01254	-2.05104	-2.09913	-2.01478	-1.9978	-1.9923	-1.9217	-1.89187	-1.89955
-1.64674	-1.73905	-1.83742	-1.95417	-2.04434	-2.09576	-2.1441	-1.82067	-1.80199	-1.94874	-1.93688	-1.99367	-2.02806	-1.98818	-2.06117	-2.05369	-1.91161	-1.9596	-1.98899	-2.01509	-2.02658	-1.93276	-1.90401	-2.01607	-2.04535	-1.97482	-1.87753	-1.97368	-1.99	-1.78288	-1.71462	-1.84163	-2.06178	-2.06178	-2.06178	-2.04472	-2.0591	-2.19063	-2.19063	-2.19063	-2.21156	-2.01665	-2.05458	-2.10412	-2.02076	-2.00378	-1.99827	-1.92721	-1.89524	-1.90038
-1.71501	-1.66324	-1.64976	-1.60372	-1.52553	-1.63354	-1.74829	-1.56852	-1.64537	-1.64537	-1.7363	-1.48849	-1.4209	-1.47455	-1.68144	-1.71642	-1.68036	-1.70204	-1.79346	-1.79346	-1.69658	-1.60018	-1.47668	-1.43238	-1.53482	-1.63548	-1.63572	-1.75975	-1.75975	-1.5797	-1.52962	-1.58963	-1.73831	-1.8298	-1.62252	-1.67179	-1.66177	-1.51828	-1.48782	-1.67035	-1.67035	-1.82037	-1.5951	-1.69273	-1.74066	-1.61113	-1.59176	-1.62807	-1.79214	-1.79214
-1.96856	-1.91542	-1.90201	-1.85897	-1.78606	-1.89456	-2.00427	-1.82035	-1.89434	-1.89434	-1.98495	-1.74063	-1.67248	-1.72709	-1.94059	-1.97717	-1.93471	-1.95407	-2.04771	-2.04771	-1.95375	-1.85699	-1.72923	-1.68211	-1.78359	-1.8835	-1.88492	-2.01171	-2.01171	-1.83045	-1.77802	-1.83998	-1.98788	-2.07171	-1.85838	-1.9086	-1.90397	-1.76436	-1.73291	-1.91495	-1.91495	-2.0736	-1.84581	-1.9381	-1.9852	-1.85842	-1.84295	-1.88125	-2.04189	-2.04189
-1.7873	-1.73638	-1.72175	-1.67424	-1.59722	-1.70014	-1.80479	-1.62795	-1.71852	-1.71852	-1.80531	-1.55004	-1.48036	-1.53535	-1.748	-1.7893	-1.75242	-1.76885	-1.85542	-1.85542	-1.75979	-1.66997	-1.54767	-1.49532	-1.58736	-1.69133	-1.70666	-1.83992	-1.83992	-1.65594	-1.60187	-1.6594	-1.80427	-1.88954	-1.67725	-1.72539	-1.71847	-1.57769	-1.54494	-1.72548	-1.72548	-1.88434	-1.66017	-1.75846	-1.8117	-1.68582	-1.66487	-1.69769	-1.85877	-1.85877
-1.9279	-1.87277	-1.8565	-1.80955	-1.73478	-1.84395	-1.95321	-1.76865	-1.84652	-1.84652	-1.94442	-1.69429	-1.62061	-1.67413	-1.88978	-1.92818	-1.88561	-1.90483	-1.99876	-1.99876	-1.8991	-1.80071	-1.67228	-1.62433	-1.72952	-1.83841	-1.84509	-1.96932	-1.96932	-1.79097	-1.73987	-1.797	-1.94142	-2.02652	-1.81516	-1.86668	-1.86275	-1.72238	-1.68885	-1.86737	-1.86737	-2.02036	-1.79684	-1.89861	-1.95578	-1.83266	-1.81354	-1.84737	-2.00627	-2.00627
-1.83743	-1.78081	-1.76378	-1.72501	-1.65623	-1.76063	-1.86301	-1.67828	-1.75762	-1.75762	-1.84493	-1.59359	-1.52278	-1.58028	-1.798	-1.83697	-1.79596	-1.81525	-1.90653	-1.90653	-1.81268	-1.71985	-1.59267	-1.54164	-1.64041	-1.74574	-1.75757	-1.88937	-1.88937	-1.70245	-1.64583	-1.70743	-1.85948	-1.94932	-1.73958	-1.78744	-1.77767	-1.63521	-1.60082	-1.77641	-1.77641	-1.92763	-1.70495	-1.80572	-1.86326	-1.74151	-1.72108	-1.75563	-1.92166	-1.92166
-1.82403	-1.77886	-1.76901	-1.7201	-1.63704	-1.73982	-1.8481	-1.66377	-1.73924	-1.73924	-1.83592	-1.59475	-1.52678	-1.57797	-1.79027	-1.82891	-1.78863	-1.80869	-1.89983	-1.89983	-1.80015	-1.7048	-1.57744	-1.52779	-1.63001	-1.73804	-1.74508	-1.86914	-1.86914	-1.69336	-1.64479	-1.70407	-1.84946	-1.93286	-1.71632	-1.76262	-1.75768	-1.6202	-1.59086	-1.77269	-1.77269	-1.92418	-1.69387	-1.78901	-1.84508	-1.72366	-1.70582	-1.74111	-1.90198	-1.90198
-1.85116	-1.79962	-1.78646	-1.74034	-1.66265	-1.76793	-1.87656	-1.69277	-1.76896	-1.76896	-1.85858	-1.6085	-1.53942	-1.59685	-1.81469	-1.85627	-1.81427	-1.82866	-1.91818	-1.91818	-1.8261	-1.72979	-1.60134	-1.55446	-1.65895	-1.76543	-1.77245	-1.89768	-1.89768	-1.71833	-1.66878	-1.72768	-1.8746	-1.96278	-1.75343	-1.80165	-1.79155	-1.64979	-1.61808	-1.79626	-1.79626	-1.95111	-1.73222	-1.83219	-1.88071	-1.75142	-1.73257	-1.76766	-1.92715	-1.92715
-1.88911	-1.83406	-1.81393	-1.76881	-1.70074	-1.81178	-1.91983	-1.73634	-1.81215	-1.81215	-1.89905	-1.65159	-1.57995	-1.63272	-1.84549	-1.88009	-1.83736	-1.86052	-1.95886	-1.95886	-1.86377	-1.76347	-1.63385	-1.58976	-1.69834	-1.8055	-1.8102	-1.93277	-1.93277	-1.7439	-1.69568	-1.76039	-1.90989	-1.9963	-1.78285	-1.8289	-1.82225	-1.6851	-1.65451	-1.83181	-1.83181	-1.98091	-1.75945	-1.85969	-1.91369	-1.79217	-1.77532	-1.80823	-1.96736	-1.96736
-1.92182	-1.86567	-1.8467	-1.79949	-1.72769	-1.84232	-1.95606	-1.77232	-1.84534	-1.84534	-1.92748	-1.68027	-1.61407	-1.66956	-1.8803	-1.91694	-1.8786	-1.90107	-1.99329	-1.99329	-1.88873	-1.79368	-1.66671	-1.61862	-1.72384	-1.83139	-1.83741	-1.96419	-1.96419	-1.78283	-1.73103	-1.79137	-1.93585	-2.01843	-1.80695	-1.85996	-1.85761	-1.71924	-1.68742	-1.86647	-1.86647	-2.02324	-1.79814	-1.893	-1.94522	-1.8208	-1.79878	-1.83054	-1.9934	-1.9934
-1.94159	-1.88421	-1.86732	-1.82356	-1.74907	-1.85373	-1.96226	-1.78183	-1.8596	-1.8596	-1.9432	-1.69425	-1.62779	-1.68682	-1.90318	-1.94168	-1.90137	-1.92144	-2.01202	-2.01202	-1.90948	-1.81288	-1.68556	-1.63977	-1.7476	-1.85632	-1.86086	-1.98464	-1.98464	-1.80101	-1.75021	-1.81223	-1.95913	-2.04332	-1.83111	-1.883	-1.88037	-1.74124	-1.70785	-1.88637	-1.88637	-2.03934	-1.81277	-1.909	-1.96175	-1.83922	-1.82217	-1.85679	-2.01838	-2.01838
-1.91615	-1.85959	-1.84628	-1.80417	-1.73331	-1.84254	-1.94969	-1.76504	-1.84162	-1.84162	-1.92456	-1.6762	-1.61062	-1.66727	-1.88036	-1.91872	-1.87831	-1.8962	-1.98729	-1.98729	-1.89251	-1.79887	-1.67266	-1.62529	-1.72809	-1.83245	-1.83805	-1.96401	-1.96401	-1.78551	-1.73877	-1.80157	-1.94755	-2.03148	-1.81725	-1.86383	-1.8582	-1.72287	-1.69413	-1.87035	-1.87035	-2.01697	-1.79366	-1.89141	-1.94485	-1.82389	-1.80498	-1.83552	-1.99619	-1.99619
-2.05419	-2.00302	-1.98889	-1.94409	-1.86984	-1.97678	-2.08437	-1.90056	-1.97816	-1.97816	-2.06429	-1.81372	-1.74767	-1.80822	-2.02504	-2.06191	-2.01909	-2.03868	-2.13177	-2.13177	-2.03327	-1.93599	-1.80738	-1.75765	-1.85874	-1.96295	-1.96817	-2.09497	-2.09497	-1.91497	-1.86285	-1.92373	-2.07216	-2.15924	-1.94641	-1.9933	-1.98711	-1.84847	-1.81723	-1.99752	-1.99752	-2.14993	-1.92504	-2.02488	-2.07909	-1.95572	-1.9382	-1.97102	-2.12767	-2.12767
-1.89247	-1.83543	-1.82054	-1.77993	-1.70714	-1.81141	-1.91582	-1.73141	-1.80973	-1.80973	-1.89798	-1.64916	-1.58173	-1.63961	-1.85324	-1.88789	-1.8442	-1.86371	-1.96049	-1.96049	-1.8754	-1.7798	-1.6497	-1.59949	-1.70074	-1.80215	-1.80327	-1.92898	-1.92898	-1.74866	-1.70039	-1.76919	-1.92046	-2.00404	-1.78922	-1.83764	-1.83207	-1.69273	-1.66166	-1.84136	-1.84136	-1.99632	-1.77539	-1.87528	-1.92688	-1.80019	-1.78148	-1.81783	-1.98	-1.98
-1.89923	-1.84546	-1.83187	-1.7839	-1.70558	-1.81457	-1.92493	-1.73627	-1.80665	-1.80665	-1.90049	-1.65296	-1.58815	-1.65238	-1.86975	-1.90174	-1.8541	-1.87253	-1.96807	-1.96807	-1.87666	-1.78366	-1.65641	-1.60377	-1.70383	-1.81216	-1.82219	-1.94869	-1.94869	-1.76018	-1.7119	-1.78	-1.93278	-2.01967	-1.80429	-1.84852	-1.84192	-1.7072	-1.68128	-1.86126	-1.86126	-2.00716	-1.78432	-1.88289	-1.93394	-1.80717	-1.78384	-1.81243	-1.97148	-1.97148
-1.92109	-1.87272	-1.86064	-1.81287	-1.73046	-1.83142	-1.9401	-1.76183	-1.84382	-1.84382	-1.93808	-1.68632	-1.61369	-1.67079	-1.88688	-1.92325	-1.88246	-1.90563	-1.99939	-1.99939	-1.90097	-1.80591	-1.67688	-1.62683	-1.72826	-1.8327	-1.8394	-1.96692	-1.96692	-1.78565	-1.73658	-1.79927	-1.94779	-2.03362	-1.81852	-1.86397	-1.85796	-1.7205	-1.69002	-1.86875	-1.86875	-2.02043	-1.79623	-1.89328	-1.94419	-1.81755	-1.79912	-1.83781	-2.00158	-2.00158
-1.89828	-1.84535	-1.83034	-1.78393	-1.70904	-1.81729	-1.92707	-1.74692	-1.8275	-1.8275	-1.92029	-1.67235	-1.60086	-1.6565	-1.87498	-1.91408	-1.86886	-1.88536	-1.97741	-1.97741	-1.87286	-1.77559	-1.64891	-1.60377	-1.71055	-1.81673	-1.82127	-1.94696	-1.94696	-1.76165	-1.71039	-1.77415	-1.92304	-2.01095	-1.80322	-1.85463	-1.84783	-1.70563	-1.67146	-1.85008	-1.85008	-2.00033	-1.77488	-1.87239	-1.925	-1.80134	-1.78175	-1.81299	-1.97269	-1.97269
-1.8854	-1.83263	-1.82048	-1.77832	-1.70835	-1.82131	-1.93528	-1.75505	-1.82904	-1.82904	-1.90581	-1.6547	-1.58281	-1.63656	-1.85199	-1.89218	-1.85326	-1.87479	-1.96841	-1.96841	-1.87823	-1.78406	-1.65253	-1.59969	-1.70034	-1.80415	-1.80961	-1.93747	-1.93747	-1.75355	-1.70186	-1.76433	-1.91177	-1.99437	-1.77762	-1.82631	-1.82615	-1.69313	-1.66418	-1.84173	-1.84173	-1.99155	-1.77003	-1.86988	-1.92199	-1.79682	-1.77819	-1.81109	-1.97009	-1.97009
-1.95059	-1.89587	-1.88072	-1.83856	-1.76378	-1.86814	-1.97841	-1.80168	-1.88414	-1.88414	-1.96717	-1.71174	-1.63833	-1.69597	-1.91735	-1.9585	-1.91363	-1.93006	-2.02637	-2.02637	-1.93549	-1.83611	-1.70666	-1.65916	-1.76155	-1.86394	-1.86786	-1.99547	-1.99547	-1.81392	-1.764	-1.82678	-1.97275	-2.05611	-1.8431	-1.8916	-1.88626	-1.74958	-1.72099	-1.90212	-1.90212	-2.05824	-1.8355	-1.93226	-1.98187	-1.85592	-1.83699	-1.87036	-2.02976	-2.02976
[truncated: 1,764 more columns]
