# Supplementary material for: Classification of multicategory edible fungi based on the infrared spectra of caps and stalks
Source: PLoS One. 2020 Aug 24;15(8):e0238149. doi: 10.1371/journal.pone.0238149 (PMC7444812; doi:10.1371/journal.pone.0238149)
Supplement: S1 Data — (ZIP) [file pone.0238149.s001.zip › Data set/Caps of Lentinus edodes.xlsx]

## Sheet: Sheet1
-2.28623	-2.28513	-2.41067	-2.27721	-2.20972	-2.23158	-2.29887	-2.5111	-2.5111	-2.5111	-2.5111	-2.57844	-2.57844	-2.40292	-2.38917	-2.55717	-2.55717	-2.56102	-2.45753	-2.52655	-2.34243	-2.24257	-2.54645	-2.54645	-2.54645	-2.54645	-2.50379	-2.40619	-2.44327	-2.40172	-2.25429	-2.4814	-2.4814	-2.48561	-2.37799	-2.38749	-2.6138	-2.6138	-2.53255	-2.5801	-2.5801	-2.58361	-2.61809	-2.6482	-2.45182	-2.33488	-2.44554	-2.44554	-2.44554	-2.66358
-2.25906	-2.25851	-2.38578	-2.25158	-2.18075	-2.20126	-2.27033	-2.48475	-2.48475	-2.48475	-2.48475	-2.55664	-2.55664	-2.3776	-2.36111	-2.52908	-2.52908	-2.53663	-2.43425	-2.50519	-2.32234	-2.22059	-2.52078	-2.52078	-2.52078	-2.52078	-2.47662	-2.38135	-2.41794	-2.37456	-2.22672	-2.45432	-2.45432	-2.45991	-2.35266	-2.36215	-2.5884	-2.5884	-2.50977	-2.55973	-2.55973	-2.55857	-2.59206	-2.62257	-2.42533	-2.30782	-2.41947	-2.41947	-2.41947	-2.63818
-2.25865	-2.25781	-2.38596	-2.25351	-2.18179	-2.19916	-2.26712	-2.48278	-2.48278	-2.48278	-2.48278	-2.55361	-2.55361	-2.37668	-2.36114	-2.5278	-2.5278	-2.53387	-2.43052	-2.50019	-2.31766	-2.21856	-2.52159	-2.52159	-2.52159	-2.52159	-2.47558	-2.37813	-2.41479	-2.37217	-2.22497	-2.45287	-2.45287	-2.45928	-2.3535	-2.36268	-2.58722	-2.58722	-2.50577	-2.55501	-2.55501	-2.55864	-2.59201	-2.62226	-2.4263	-2.30945	-2.42086	-2.42086	-2.42086	-2.63623
-2.28448	-2.28356	-2.41223	-2.27991	-2.20933	-2.22866	-2.29773	-2.51412	-2.51412	-2.51412	-2.51412	-2.58453	-2.58453	-2.40707	-2.38934	-2.55562	-2.55562	-2.5631	-2.46109	-2.53126	-2.34733	-2.24702	-2.55078	-2.55078	-2.55078	-2.55078	-2.50319	-2.40311	-2.43837	-2.39702	-2.25174	-2.48051	-2.48051	-2.4856	-2.37795	-2.38722	-2.61404	-2.61404	-2.53466	-2.58298	-2.58298	-2.58576	-2.61966	-2.64938	-2.45246	-2.33522	-2.44594	-2.44594	-2.44594	-2.66288
-2.32409	-2.32257	-2.44753	-2.31457	-2.24644	-2.26649	-2.33405	-2.54934	-2.54934	-2.54934	-2.54934	-2.62032	-2.62032	-2.43993	-2.42215	-2.59061	-2.59061	-2.60055	-2.4981	-2.56848	-2.38508	-2.28409	-2.58616	-2.58616	-2.58616	-2.58616	-2.5368	-2.43708	-2.47371	-2.43367	-2.28868	-2.51667	-2.51667	-2.52041	-2.41368	-2.4229	-2.64812	-2.64812	-2.56865	-2.61717	-2.61717	-2.62039	-2.65467	-2.68463	-2.48799	-2.37144	-2.48276	-2.48276	-2.48276	-2.69935
-2.34032	-2.33741	-2.4623	-2.32846	-2.25938	-2.28053	-2.34896	-2.56228	-2.56228	-2.56228	-2.56228	-2.63569	-2.63569	-2.45339	-2.43671	-2.60529	-2.60529	-2.61617	-2.5125	-2.58028	-2.39581	-2.29613	-2.59941	-2.59941	-2.59941	-2.59941	-2.55316	-2.45609	-2.49311	-2.4516	-2.3051	-2.53269	-2.53269	-2.53624	-2.42845	-2.43869	-2.66643	-2.66643	-2.58526	-2.63134	-2.63134	-2.63313	-2.66809	-2.69898	-2.50288	-2.3863	-2.4983	-2.4983	-2.4983	-2.7158
-2.28381	-2.28332	-2.40956	-2.27653	-2.20781	-2.22841	-2.29699	-2.51158	-2.51158	-2.51158	-2.51158	-2.57962	-2.57962	-2.40079	-2.38408	-2.55134	-2.55134	-2.56055	-2.45904	-2.5289	-2.34463	-2.2444	-2.54763	-2.54763	-2.54763	-2.54763	-2.50084	-2.4022	-2.43844	-2.39666	-2.25012	-2.47824	-2.47824	-2.48325	-2.37548	-2.38458	-2.61033	-2.61033	-2.52897	-2.57783	-2.57783	-2.58158	-2.61434	-2.64355	-2.44677	-2.32962	-2.4412	-2.4412	-2.4412	-2.65853
-2.30424	-2.30349	-2.43232	-2.30008	-2.22943	-2.24879	-2.31729	-2.53179	-2.53179	-2.53179	-2.53179	-2.6031	-2.6031	-2.42234	-2.40606	-2.5746	-2.5746	-2.58144	-2.47788	-2.54801	-2.36522	-2.26412	-2.56449	-2.56449	-2.56449	-2.56449	-2.52133	-2.42276	-2.45793	-2.41508	-2.26772	-2.49534	-2.49534	-2.5027	-2.39724	-2.40777	-2.63339	-2.63339	-2.55014	-2.5974	-2.5974	-2.59794	-2.63361	-2.66437	-2.46672	-2.34963	-2.46287	-2.46287	-2.46287	-2.68091
-2.31319	-2.31216	-2.43923	-2.30684	-2.2368	-2.25544	-2.32313	-2.53854	-2.53854	-2.53854	-2.53854	-2.61058	-2.61058	-2.43129	-2.4138	-2.58183	-2.58183	-2.58961	-2.48484	-2.55311	-2.36904	-2.26923	-2.57298	-2.57298	-2.57298	-2.57298	-2.52634	-2.42928	-2.46516	-2.42172	-2.2744	-2.50304	-2.50304	-2.51041	-2.40456	-2.41562	-2.64122	-2.64122	-2.55598	-2.60383	-2.60383	-2.60751	-2.64298	-2.67397	-2.47703	-2.3592	-2.47036	-2.47036	-2.47036	-2.6895
-2.29099	-2.29203	-2.41967	-2.28513	-2.21388	-2.23347	-2.30114	-2.51479	-2.51479	-2.51479	-2.51479	-2.58537	-2.58537	-2.40669	-2.39132	-2.5601	-2.5601	-2.5654	-2.4616	-2.53262	-2.35103	-2.25242	-2.5561	-2.5561	-2.5561	-2.5561	-2.51031	-2.41297	-2.44985	-2.40878	-2.26194	-2.48865	-2.48865	-2.49141	-2.3829	-2.39155	-2.61821	-2.61821	-2.53692	-2.58505	-2.58505	-2.58923	-2.62412	-2.65398	-2.4558	-2.33718	-2.44826	-2.44826	-2.44826	-2.66933
-2.30622	-2.30576	-2.4333	-2.30016	-2.22978	-2.24926	-2.31809	-2.53417	-2.53417	-2.53417	-2.53417	-2.60501	-2.60501	-2.42365	-2.4078	-2.57682	-2.57682	-2.58845	-2.48801	-2.55822	-2.37291	-2.27109	-2.57405	-2.57405	-2.57405	-2.57405	-2.52813	-2.4272	-2.46258	-2.42135	-2.27549	-2.5049	-2.5049	-2.51301	-2.40615	-2.41585	-2.64108	-2.64108	-2.55553	-2.6024	-2.6024	-2.6078	-2.64327	-2.67421	-2.47785	-2.36059	-2.47134	-2.47134	-2.47134	-2.68814
-2.30066	-2.30007	-2.42671	-2.29515	-2.22661	-2.24523	-2.31204	-2.5272	-2.5272	-2.5272	-2.5272	-2.59494	-2.59494	-2.41922	-2.40093	-2.56853	-2.56853	-2.57872	-2.47575	-2.54519	-2.36119	-2.26066	-2.56483	-2.56483	-2.56483	-2.56483	-2.51932	-2.42035	-2.457	-2.41527	-2.26831	-2.49615	-2.49615	-2.50372	-2.39824	-2.40872	-2.63381	-2.63381	-2.54857	-2.59718	-2.59718	-2.60172	-2.63622	-2.66569	-2.468	-2.35155	-2.46453	-2.46453	-2.46453	-2.68135
-2.28619	-2.28478	-2.4107	-2.27787	-2.20989	-2.231	-2.29806	-2.51057	-2.51057	-2.51057	-2.51057	-2.5828	-2.5828	-2.40548	-2.39002	-2.55909	-2.55909	-2.56514	-2.46161	-2.53181	-2.34741	-2.24585	-2.54909	-2.54909	-2.54909	-2.54909	-2.50431	-2.40546	-2.44211	-2.39969	-2.2523	-2.48104	-2.48104	-2.48677	-2.37902	-2.38919	-2.61565	-2.61565	-2.53306	-2.5814	-2.5814	-2.58758	-2.62282	-2.65166	-2.45354	-2.33673	-2.44915	-2.44915	-2.44915	-2.66601
-2.28828	-2.28584	-2.41145	-2.27813	-2.20724	-2.22567	-2.29384	-2.51006	-2.51006	-2.51006	-2.51006	-2.58221	-2.58221	-2.40001	-2.38306	-2.55365	-2.55365	-2.56458	-2.46025	-2.52811	-2.34371	-2.2455	-2.55065	-2.55065	-2.55065	-2.55065	-2.5009	-2.40284	-2.43943	-2.39769	-2.25079	-2.47865	-2.47865	-2.48571	-2.37848	-2.38737	-2.61284	-2.61284	-2.53032	-2.57781	-2.57781	-2.58254	-2.61876	-2.64956	-2.45218	-2.33459	-2.44583	-2.44583	-2.44583	-2.66388
-2.3015	-2.30109	-2.42807	-2.29554	-2.2261	-2.24612	-2.31543	-2.53182	-2.53182	-2.53182	-2.53182	-2.59876	-2.59876	-2.41958	-2.40384	-2.57306	-2.57306	-2.58286	-2.47894	-2.54762	-2.36451	-2.26579	-2.57004	-2.57004	-2.57004	-2.57004	-2.52078	-2.42099	-2.45631	-2.41419	-2.26779	-2.49651	-2.49651	-2.50184	-2.39344	-2.40284	-2.6303	-2.6303	-2.55006	-2.5984	-2.5984	-2.60357	-2.63726	-2.66688	-2.47013	-2.35425	-2.46693	-2.46693	-2.46693	-2.6813
-1.99884	-2.09037	-2.19054	-2.31194	-2.40372	-2.4511	-2.49559	-2.17392	-2.16019	-2.30828	-2.2937	-2.34991	-2.38569	-2.34478	-2.41564	-2.40743	-2.26555	-2.31383	-2.34402	-2.37213	-2.38642	-2.29604	-2.2697	-2.37967	-2.40449	-2.33141	-2.23361	-2.33111	-2.34916	-2.14376	-2.07822	-2.20572	-2.42344	-2.42344	-2.42344	-2.40453	-2.42101	-2.5546	-2.5546	-2.5546	-2.5726	-2.37682	-2.41372	-2.46491	-2.38671	-2.37316	-2.36602	-2.29119	-2.25718	-2.262
-2.00996	-2.10228	-2.20287	-2.32253	-2.41178	-2.45843	-2.50517	-2.18625	-2.17206	-2.31874	-2.30496	-2.36289	-2.39964	-2.35853	-2.42891	-2.42122	-2.28069	-2.32999	-2.36019	-2.38734	-2.40031	-2.30757	-2.27807	-2.38825	-2.41759	-2.3481	-2.24985	-2.34513	-2.36313	-2.15851	-2.09103	-2.21693	-2.436	-2.436	-2.436	-2.41591	-2.43148	-2.56437	-2.56437	-2.56437	-2.58876	-2.39115	-2.42641	-2.47725	-2.39815	-2.38372	-2.37676	-2.3024	-2.2689	-2.27518
-2.01231	-2.10756	-2.21051	-2.32921	-2.41554	-2.46239	-2.50993	-2.18796	-2.17153	-2.32009	-2.30919	-2.36763	-2.40214	-2.3585	-2.42804	-2.4214	-2.28172	-2.33053	-2.36124	-2.39059	-2.40527	-2.31367	-2.28485	-2.39422	-2.42205	-2.35098	-2.25101	-2.34513	-2.3623	-2.15776	-2.09254	-2.22112	-2.44058	-2.44058	-2.44058	-2.41868	-2.43433	-2.56696	-2.56696	-2.56696	-2.58479	-2.38681	-2.42318	-2.47367	-2.39319	-2.37871	-2.37419	-2.30357	-2.27316	-2.28134
-2.01691	-2.11152	-2.2133	-2.33284	-2.4212	-2.46798	-2.5132	-2.1896	-2.17239	-2.31978	-2.30771	-2.36613	-2.40255	-2.36148	-2.43152	-2.42226	-2.27974	-2.32782	-2.35731	-2.38441	-2.39984	-2.31101	-2.28297	-2.39117	-2.41696	-2.34507	-2.24753	-2.34451	-2.36213	-2.15628	-2.08903	-2.21645	-2.43636	-2.43636	-2.43636	-2.41717	-2.43317	-2.5648	-2.5648	-2.5648	-2.58256	-2.38482	-2.42081	-2.47262	-2.39509	-2.38217	-2.37605	-2.30137	-2.2664	-2.27232
-2.00862	-2.09802	-2.19555	-2.31536	-2.40747	-2.45652	-2.50272	-2.18073	-2.16504	-2.31344	-2.30127	-2.35773	-2.39163	-2.34974	-2.42053	-2.41178	-2.26921	-2.31765	-2.349	-2.37817	-2.39249	-2.30097	-2.27315	-2.38342	-2.41011	-2.33827	-2.24053	-2.33714	-2.35492	-2.1491	-2.08042	-2.20491	-2.42215	-2.42215	-2.42215	-2.40313	-2.4182	-2.55042	-2.55042	-2.55042	-2.57614	-2.3788	-2.41284	-2.46093	-2.38138	-2.3692	-2.36363	-2.28864	-2.25442	-2.26146
-2.01442	-2.10389	-2.20198	-2.32306	-2.4139	-2.46072	-2.50573	-2.18269	-2.16703	-2.3162	-2.30416	-2.36152	-2.39661	-2.35355	-2.42236	-2.41508	-2.27662	-2.32634	-2.35517	-2.38226	-2.39708	-2.30675	-2.27851	-2.387	-2.41286	-2.34206	-2.24611	-2.34368	-2.35959	-2.15107	-2.08328	-2.21176	-2.43301	-2.43301	-2.43301	-2.41304	-2.42793	-2.55969	-2.55969	-2.55969	-2.57632	-2.38035	-2.41841	-2.47009	-2.39062	-2.37679	-2.37178	-2.29885	-2.26493	-2.27125
-2.0265	-2.11708	-2.21523	-2.33375	-2.42415	-2.47406	-2.52177	-2.2002	-2.18492	-2.33293	-2.31966	-2.37598	-2.41022	-2.36861	-2.44082	-2.43451	-2.29318	-2.34108	-2.37109	-2.39928	-2.41319	-2.31971	-2.28874	-2.39827	-2.42685	-2.35621	-2.25747	-2.35284	-2.37025	-2.16433	-2.09654	-2.22417	-2.44552	-2.44552	-2.44552	-2.4235	-2.43896	-2.57363	-2.57363	-2.57363	-2.59571	-2.39899	-2.43325	-2.48254	-2.40453	-2.39164	-2.38385	-2.30887	-2.2764	-2.28326
-2.03091	-2.12166	-2.21844	-2.33637	-2.42662	-2.47505	-2.52247	-2.20195	-2.18616	-2.33311	-2.32028	-2.37873	-2.41615	-2.37559	-2.44432	-2.43358	-2.29179	-2.34157	-2.37189	-2.39883	-2.41217	-2.3209	-2.29386	-2.40481	-2.43189	-2.36039	-2.26191	-2.35725	-2.3751	-2.17054	-2.10335	-2.22953	-2.44864	-2.44864	-2.44864	-2.43007	-2.44575	-2.57831	-2.57831	-2.57831	-2.59706	-2.40306	-2.44124	-2.49165	-2.41076	-2.39557	-2.38928	-2.31656	-2.28456	-2.29159
-2.05056	-2.14389	-2.24402	-2.36346	-2.4532	-2.50026	-2.54484	-2.22199	-2.20715	-2.35673	-2.34557	-2.40378	-2.43863	-2.39479	-2.46333	-2.45624	-2.31782	-2.3679	-2.39728	-2.4234	-2.43611	-2.34516	-2.31807	-2.42756	-2.45376	-2.38198	-2.28368	-2.38098	-2.3993	-2.19167	-2.12295	-2.25092	-2.4715	-2.4715	-2.4715	-2.44789	-2.46281	-2.59638	-2.59638	-2.59638	-2.61724	-2.42108	-2.45987	-2.51396	-2.43569	-2.41927	-2.40965	-2.33447	-2.30209	-2.31021
-2.05389	-2.14694	-2.24666	-2.36597	-2.45603	-2.50353	-2.54878	-2.2257	-2.20925	-2.35763	-2.34647	-2.40409	-2.43811	-2.39519	-2.46519	-2.45792	-2.31737	-2.3654	-2.39561	-2.42468	-2.43869	-2.34665	-2.3186	-2.42848	-2.45568	-2.38492	-2.28688	-2.38274	-2.40043	-2.19397	-2.1251	-2.25238	-2.47361	-2.47361	-2.47361	-2.45338	-2.46733	-2.60033	-2.60033	-2.60033	-2.62235	-2.4251	-2.46085	-2.51144	-2.43188	-2.41739	-2.41075	-2.3372	-2.30522	-2.31331
-2.0538	-2.14588	-2.24517	-2.36406	-2.45287	-2.50016	-2.54771	-2.22756	-2.21213	-2.36001	-2.3485	-2.40615	-2.43992	-2.3968	-2.46663	-2.45912	-2.31893	-2.36754	-2.39694	-2.42428	-2.43772	-2.34615	-2.31943	-2.43129	-2.45896	-2.38727	-2.28912	-2.38532	-2.40192	-2.19461	-2.12678	-2.25402	-2.4734	-2.4734	-2.4734	-2.45208	-2.46634	-2.59808	-2.59808	-2.59808	-2.61776	-2.42499	-2.46347	-2.51281	-2.43111	-2.41647	-2.41083	-2.33792	-2.30594	-2.31383
-2.05406	-2.14447	-2.24269	-2.36163	-2.45178	-2.5007	-2.54705	-2.22389	-2.20762	-2.35593	-2.34322	-2.40031	-2.43593	-2.39442	-2.46485	-2.45658	-2.31451	-2.36306	-2.39417	-2.42282	-2.43732	-2.34564	-2.3158	-2.42458	-2.45246	-2.38118	-2.28111	-2.37607	-2.39471	-2.19034	-2.12337	-2.25086	-2.47092	-2.47092	-2.47092	-2.44733	-2.46346	-2.59629	-2.59629	-2.59629	-2.61503	-2.41966	-2.45679	-2.50797	-2.4293	-2.41456	-2.40652	-2.33257	-2.30109	-2.30916
-2.00785	-2.10167	-2.20259	-2.32012	-2.40691	-2.45363	-2.50184	-2.1829	-2.168	-2.31564	-2.3031	-2.35982	-2.39409	-2.35012	-2.41697	-2.4076	-2.26804	-2.31871	-2.34991	-2.37817	-2.39189	-2.29978	-2.27161	-2.38193	-2.40875	-2.33647	-2.23739	-2.33351	-2.3524	-2.14826	-2.08213	-2.20966	-2.42895	-2.42895	-2.42895	-2.40852	-2.4225	-2.55303	-2.55303	-2.55303	-2.5754	-2.38044	-2.41825	-2.46889	-2.38934	-2.3748	-2.3671	-2.29133	-2.25595	-2.26218
-2.00652	-2.09794	-2.19811	-2.31898	-2.40972	-2.45698	-2.50179	-2.17914	-2.16424	-2.3137	-2.30207	-2.35897	-2.39257	-2.34929	-2.41876	-2.41003	-2.26885	-2.31861	-2.35032	-2.37976	-2.39351	-2.29959	-2.27071	-2.3832	-2.41274	-2.34162	-2.24226	-2.33776	-2.35656	-2.15089	-2.08097	-2.20748	-2.4304	-2.4304	-2.4304	-2.4119	-2.4268	-2.56005	-2.56005	-2.56005	-2.5806	-2.38277	-2.41817	-2.46962	-2.39215	-2.37982	-2.37368	-2.29827	-2.26309	-2.26842
-2.0134	-2.10725	-2.20607	-2.32409	-2.41452	-2.46468	-2.51262	-2.19028	-2.1733	-2.3205	-2.30776	-2.36561	-2.40136	-2.35901	-2.42834	-2.42044	-2.28049	-2.32977	-2.35952	-2.38732	-2.40179	-2.30989	-2.2809	-2.39204	-2.4214	-2.35074	-2.25216	-2.34788	-2.36428	-2.1572	-2.09072	-2.21942	-2.43928	-2.43928	-2.43928	-2.42199	-2.43653	-2.56773	-2.56773	-2.56773	-2.58707	-2.39277	-2.43052	-2.47996	-2.39929	-2.38558	-2.37912	-2.30475	-2.27194	-2.27927
-2.00796	-2.10152	-2.20289	-2.32228	-2.41014	-2.45568	-2.50116	-2.18001	-2.16494	-2.31246	-2.29863	-2.3549	-2.39061	-2.35012	-2.42089	-2.41273	-2.27305	-2.32463	-2.35545	-2.38222	-2.39618	-2.30398	-2.27367	-2.38335	-2.41285	-2.34388	-2.24716	-2.34438	-2.3622	-2.15546	-2.08693	-2.21334	-2.43225	-2.43225	-2.43225	-2.4129	-2.42756	-2.55862	-2.55862	-2.55862	-2.57996	-2.3842	-2.41971	-2.46907	-2.38969	-2.37707	-2.37279	-2.30055	-2.26757	-2.27297
-2.01458	-2.10402	-2.20172	-2.32115	-2.41261	-2.46107	-2.50654	-2.18325	-2.16508	-2.31156	-2.30106	-2.36219	-2.39897	-2.35549	-2.42382	-2.41599	-2.27673	-2.32684	-2.35677	-2.38369	-2.39701	-2.30523	-2.27707	-2.38772	-2.4159	-2.34475	-2.2461	-2.34186	-2.35906	-2.15254	-2.08414	-2.21009	-2.42969	-2.42969	-2.42969	-2.41488	-2.42857	-2.56089	-2.56089	-2.56089	-2.58353	-2.38638	-2.42099	-2.46974	-2.39073	-2.37923	-2.37489	-2.30107	-2.26702	-2.27411
-2.01393	-2.10441	-2.20389	-2.32317	-2.41202	-2.45929	-2.50678	-2.18768	-2.17367	-2.32129	-2.3085	-2.36482	-2.39588	-2.35038	-2.42211	-2.41712	-2.27514	-2.32147	-2.35283	-2.38393	-2.39862	-2.306	-2.27755	-2.3885	-2.41618	-2.34307	-2.24371	-2.3419	-2.36062	-2.15282	-2.08467	-2.21376	-2.43454	-2.43454	-2.43454	-2.41156	-2.42592	-2.55896	-2.55896	-2.55896	-2.58256	-2.38564	-2.42103	-2.47065	-2.39056	-2.37702	-2.37229	-2.29917	-2.26503	-2.27039
-2.30872	-2.30781	-2.43453	-2.30208	-2.23297	-2.25189	-2.31911	-2.53462	-2.53462	-2.53462	-2.53462	-2.60649	-2.60649	-2.42591	-2.40946	-2.57915	-2.57915	-2.58541	-2.48198	-2.552	-2.36882	-2.26981	-2.57403	-2.57403	-2.57403	-2.57403	-2.5278	-2.42911	-2.46552	-2.42382	-2.27612	-2.50263	-2.50263	-2.50964	-2.40364	-2.41267	-2.63731	-2.63731	-2.55518	-2.6044	-2.6044	-2.6107	-2.64554	-2.67386	-2.47437	-2.35648	-2.4688	-2.4688	-2.4688	-2.68708
-2.31187	-2.3107	-2.43862	-2.30719	-2.23847	-2.25809	-2.32503	-2.53899	-2.53899	-2.53899	-2.53899	-2.61048	-2.61048	-2.42919	-2.41291	-2.58147	-2.58147	-2.58784	-2.48523	-2.55506	-2.37176	-2.27285	-2.57664	-2.57664	-2.57664	-2.57664	-2.533	-2.43419	-2.46956	-2.42662	-2.27816	-2.50434	-2.50434	-2.51024	-2.40372	-2.41506	-2.64368	-2.64368	-2.56269	-2.60941	-2.60941	-2.61277	-2.6472	-2.67678	-2.4791	-2.36081	-2.47184	-2.47184	-2.47184	-2.69116
-2.33714	-2.33581	-2.4629	-2.33001	-2.25969	-2.27847	-2.34708	-2.56388	-2.56388	-2.56388	-2.56388	-2.63364	-2.63364	-2.45329	-2.43661	-2.60498	-2.60498	-2.61307	-2.50984	-2.58029	-2.39715	-2.29613	-2.598	-2.598	-2.598	-2.598	-2.55227	-2.45378	-2.48977	-2.44842	-2.30251	-2.53072	-2.53072	-2.5337	-2.42539	-2.43546	-2.66204	-2.66204	-2.58054	-2.62931	-2.62931	-2.63157	-2.66573	-2.69573	-2.49887	-2.38266	-2.49502	-2.49502	-2.49502	-2.7125
-2.02667	-2.11933	-2.21983	-2.34089	-2.43153	-2.47683	-2.51816	-2.19234	-2.17643	-2.32753	-2.3186	-2.37786	-2.41291	-2.36992	-2.43993	-2.43275	-2.29264	-2.34237	-2.37268	-2.39895	-2.41133	-2.3199	-2.29272	-2.40431	-2.43319	-2.36181	-2.26261	-2.35942	-2.37895	-2.17466	-2.10803	-2.23465	-2.45302	-2.45302	-2.45302	-2.43182	-2.4462	-2.57828	-2.57828	-2.57828	-2.60026	-2.40375	-2.43962	-2.48966	-2.41058	-2.39775	-2.39264	-2.31895	-2.28449	-2.2901
-2.03067	-2.12099	-2.22117	-2.34162	-2.43163	-2.48062	-2.52808	-2.20496	-2.18639	-2.3331	-2.3222	-2.38179	-2.41721	-2.37303	-2.44076	-2.4324	-2.29188	-2.34055	-2.37021	-2.39697	-2.40963	-2.31763	-2.28956	-2.39962	-2.42692	-2.35649	-2.26027	-2.35743	-2.37417	-2.16744	-2.09985	-2.22712	-2.44771	-2.44771	-2.44771	-2.42962	-2.44478	-2.57815	-2.57815	-2.57815	-2.59821	-2.39986	-2.43556	-2.48632	-2.40688	-2.39281	-2.38683	-2.31302	-2.27836	-2.28368
-2.02858	-2.12159	-2.21939	-2.33518	-2.42282	-2.47036	-2.51717	-2.19545	-2.17991	-2.32934	-2.31863	-2.37706	-2.41324	-2.37174	-2.44149	-2.43306	-2.29166	-2.33993	-2.3696	-2.39809	-2.41344	-2.32141	-2.29128	-2.4004	-2.42749	-2.35592	-2.25784	-2.35453	-2.37241	-2.16644	-2.09986	-2.22846	-2.44779	-2.44779	-2.44779	-2.42856	-2.44295	-2.5738	-2.5738	-2.5738	-2.59297	-2.39808	-2.43426	-2.48414	-2.40449	-2.39045	-2.38368	-2.30828	-2.27436	-2.28226
-1.98806	-2.08229	-2.18298	-2.30084	-2.38872	-2.43694	-2.48478	-2.16253	-2.14436	-2.29021	-2.27746	-2.33592	-2.37191	-2.3289	-2.39731	-2.39002	-2.25141	-2.30106	-2.33063	-2.35835	-2.3736	-2.28483	-2.25927	-2.37053	-2.39804	-2.32633	-2.22693	-2.3209	-2.33627	-2.13013	-2.06448	-2.19382	-2.41513	-2.41513	-2.41513	-2.39302	-2.40754	-2.54012	-2.54012	-2.54012	-2.56084	-2.36641	-2.40438	-2.45518	-2.37591	-2.36266	-2.35708	-2.28312	-2.24827	-2.2531
-1.99314	-2.08529	-2.18258	-2.29947	-2.38949	-2.43834	-2.48433	-2.16149	-2.14457	-2.29096	-2.27805	-2.33715	-2.37489	-2.33483	-2.40472	-2.39492	-2.25381	-2.30365	-2.33371	-2.36169	-2.37657	-2.28527	-2.2567	-2.36636	-2.39404	-2.32378	-2.22571	-2.32129	-2.3373	-2.12784	-2.05741	-2.18491	-2.40738	-2.40738	-2.40738	-2.39195	-2.40655	-2.53839	-2.53839	-2.53839	-2.55818	-2.36173	-2.39803	-2.4475	-2.3677	-2.35414	-2.34782	-2.27414	-2.24169	-2.24885
-1.99267	-2.08531	-2.18374	-2.29995	-2.38715	-2.43526	-2.48371	-2.16362	-2.14875	-2.29698	-2.28432	-2.34147	-2.37685	-2.3357	-2.40678	-2.39855	-2.25598	-2.30344	-2.33277	-2.36002	-2.37463	-2.28408	-2.25574	-2.36603	-2.39486	-2.32435	-2.2241	-2.31748	-2.33509	-2.13117	-2.06531	-2.19301	-2.41241	-2.41241	-2.41241	-2.38741	-2.4053	-2.54167	-2.54167	-2.54167	-2.56105	-2.36406	-2.39945	-2.44867	-2.36943	-2.35744	-2.35258	-2.27788	-2.24309	-2.24896
-2.07863	-2.17015	-2.26914	-2.38673	-2.47484	-2.52239	-2.56889	-2.24751	-2.23301	-2.38235	-2.37152	-2.42971	-2.4627	-2.41788	-2.48725	-2.47926	-2.33877	-2.38896	-2.41953	-2.44631	-2.45965	-2.36872	-2.34145	-2.45226	-2.4802	-2.4095	-2.31144	-2.4069	-2.42297	-2.21523	-2.14667	-2.27393	-2.49494	-2.49494	-2.49494	-2.47729	-2.49082	-2.62156	-2.62156	-2.62156	-2.63998	-2.4432	-2.48038	-2.53214	-2.45387	-2.44127	-2.43599	-2.36171	-2.32713	-2.33325
-2.02823	-2.11977	-2.2184	-2.33576	-2.42527	-2.47634	-2.52545	-2.20278	-2.18528	-2.33377	-2.32266	-2.37978	-2.4139	-2.37099	-2.44045	-2.4328	-2.29268	-2.34226	-2.37304	-2.40087	-2.41406	-2.32141	-2.29258	-2.40274	-2.42989	-2.35806	-2.2604	-2.35857	-2.37763	-2.17057	-2.10064	-2.22733	-2.44844	-2.44844	-2.44844	-2.43025	-2.44396	-2.57587	-2.57587	-2.57587	-2.59813	-2.39981	-2.43511	-2.48554	-2.40685	-2.39354	-2.3872	-2.31321	-2.28062	-2.28848
-2.03354	-2.12669	-2.22423	-2.34153	-2.42941	-2.47457	-2.52034	-2.2007	-2.18654	-2.33497	-2.32365	-2.38199	-2.41652	-2.37248	-2.43927	-2.42781	-2.28602	-2.33713	-2.36951	-2.39724	-2.41023	-2.31878	-2.29101	-2.40082	-2.4279	-2.35745	-2.2606	-2.35702	-2.37317	-2.16529	-2.09721	-2.22549	-2.4469	-2.4469	-2.4469	-2.42591	-2.43955	-2.5724	-2.5724	-2.5724	-2.5937	-2.39752	-2.43432	-2.48502	-2.40551	-2.39229	-2.3871	-2.31209	-2.2768	-2.28394
-2.0072	-2.09785	-2.19549	-2.31291	-2.4032	-2.45354	-2.5018	-2.18074	-2.16403	-2.30939	-2.29563	-2.3539	-2.38946	-2.3464	-2.41676	-2.4108	-2.27011	-2.31747	-2.34769	-2.37682	-2.39016	-2.29619	-2.26712	-2.37893	-2.40858	-2.33765	-2.23784	-2.333	-2.35018	-2.14292	-2.07429	-2.20188	-2.42299	-2.42299	-2.42299	-2.40353	-2.41704	-2.54961	-2.54961	-2.54961	-2.57101	-2.37375	-2.40944	-2.45975	-2.38052	-2.36712	-2.36097	-2.28502	-2.24952	-2.25717
-2.01111	-2.104	-2.20452	-2.32276	-2.40962	-2.45663	-2.5055	-2.1863	-2.1714	-2.31932	-2.3067	-2.36399	-2.3987	-2.35573	-2.42515	-2.4169	-2.27529	-2.32296	-2.35222	-2.38015	-2.39503	-2.3048	-2.27815	-2.38927	-2.4165	-2.34446	-2.24616	-2.34407	-2.36411	-2.15891	-2.09056	-2.21709	-2.43728	-2.43728	-2.43728	-2.41883	-2.43131	-2.56154	-2.56154	-2.56154	-2.58561	-2.3911	-2.42699	-2.47568	-2.39639	-2.38392	-2.37762	-2.30269	-2.26922	-2.27684
-2.01443	-2.10548	-2.20334	-2.32238	-2.41307	-2.46157	-2.50785	-2.18515	-2.16821	-2.31612	-2.30497	-2.36299	-2.39697	-2.35311	-2.42248	-2.4152	-2.2747	-2.32242	-2.35102	-2.3797	-2.39731	-2.30859	-2.28048	-2.39005	-2.41683	-2.34326	-2.24261	-2.33897	-2.35804	-2.15266	-2.08563	-2.21393	-2.43399	-2.43399	-2.43399	-2.41305	-2.42678	-2.55884	-2.55884	-2.55884	-2.57722	-2.38109	-2.41735	-2.46774	-2.38882	-2.37607	-2.37151	-2.29904	-2.26552	-2.27057
-1.93465	-2.02991	-2.13262	-2.25373	-2.34197	-2.38624	-2.4304	-2.10792	-2.09149	-2.23909	-2.22802	-2.28648	-2.31886	-2.27357	-2.34518	-2.34025	-2.19948	-2.24696	-2.27619	-2.30444	-2.32008	-2.22925	-2.20044	-2.31051	-2.33843	-2.26744	-2.1687	-2.26395	-2.28192	-2.07681	-2.00867	-2.13427	-2.3528	-2.3528	-2.3528	-2.3379	-2.35423	-2.48569	-2.48569	-2.48569	-2.50238	-2.30598	-2.34298	-2.39535	-2.31884	-2.30665	-2.30046	-2.22659	-2.19291	-2.19803
-2.05015	-2.14047	-2.239	-2.35948	-2.45105	-2.5001	-2.54736	-2.22546	-2.20845	-2.35485	-2.34085	-2.397	-2.43219	-2.39119	-2.46253	-2.45636	-2.31679	-2.36513	-2.39423	-2.42158	-2.43536	-2.34407	-2.31595	-2.42589	-2.4539	-2.38314	-2.28376	-2.3782	-2.39551	-2.19015	-2.12304	-2.25147	-2.47341	-2.47341	-2.47341	-2.44919	-2.46233	-2.59482	-2.59482	-2.59482	-2.61754	-2.4235	-2.45882	-2.50678	-2.42647	-2.41291	-2.4074	-2.33423	-2.30022	-2.30437
-2.04994	-2.14104	-2.23807	-2.35443	-2.4429	-2.49271	-2.54254	-2.22176	-2.20445	-2.35088	-2.33754	-2.39514	-2.43202	-2.39155	-2.46254	-2.4554	-2.31372	-2.36018	-2.38995	-2.41985	-2.43462	-2.34177	-2.31223	-2.42302	-2.45253	-2.38243	-2.28384	-2.37888	-2.39662	-2.19244	-2.12513	-2.25068	-2.46999	-2.46999	-2.46999	-2.44935	-2.46421	-2.597	-2.597	-2.597	-2.619	-2.42381	-2.46033	-2.51026	-2.43067	-2.41604	-2.40883	-2.33545	-2.30267	-2.30836
-1.96575	-2.05606	-2.15532	-2.27536	-2.36445	-2.41171	-2.45953	-2.14018	-2.12556	-2.27175	-2.25648	-2.31325	-2.34976	-2.30858	-2.37836	-2.36985	-2.22853	-2.27746	-2.30953	-2.34023	-2.35455	-2.26053	-2.23012	-2.33892	-2.36459	-2.29214	-2.19421	-2.2914	-2.31013	-2.10424	-2.03492	-2.16057	-2.3815	-2.3815	-2.3815	-2.36612	-2.38051	-2.51368	-2.51368	-2.51368	-2.53421	-2.33738	-2.3719	-2.42161	-2.34349	-2.32987	-2.32126	-2.24435	-2.21074	-2.22015
-2.01701	-2.10538	-2.20377	-2.32477	-2.41675	-2.46616	-2.51359	-2.19163	-2.17491	-2.32261	-2.31023	-2.36686	-2.40082	-2.3583	-2.42856	-2.42049	-2.27963	-2.32991	-2.36194	-2.39056	-2.40423	-2.31166	-2.28222	-2.39199	-2.41956	-2.34742	-2.24789	-2.34431	-2.36262	-2.15656	-2.08987	-2.21845	-2.43824	-2.43824	-2.43824	-2.4153	-2.43104	-2.56539	-2.56539	-2.56539	-2.58421	-2.39033	-2.42659	-2.47542	-2.39675	-2.38436	-2.37732	-2.30103	-2.26703	-2.27617
-2.03267	-2.12416	-2.22308	-2.34222	-2.4326	-2.48088	-2.52786	-2.2074	-2.19157	-2.33742	-2.32446	-2.3844	-2.42101	-2.377	-2.44516	-2.43825	-2.29984	-2.34942	-2.3783	-2.40548	-2.42026	-2.32999	-2.30274	-2.41305	-2.43959	-2.36681	-2.26764	-2.36376	-2.3813	-2.17469	-2.10666	-2.23455	-2.45665	-2.45665	-2.45665	-2.43672	-2.45254	-2.58637	-2.58637	-2.58637	-2.60171	-2.40395	-2.44163	-2.49388	-2.41478	-2.4006	-2.39459	-2.32094	-2.28746	-2.29342
-2.00183	-2.09492	-2.19586	-2.31491	-2.40367	-2.45214	-2.49908	-2.17511	-2.15658	-2.30467	-2.29397	-2.3522	-2.38817	-2.34727	-2.41775	-2.40966	-2.2687	-2.31816	-2.3494	-2.37686	-2.3888	-2.2957	-2.26699	-2.37853	-2.40964	-2.34045	-2.24065	-2.33476	-2.35188	-2.14625	-2.07905	-2.20589	-2.42528	-2.42528	-2.42528	-2.40184	-2.41563	-2.54933	-2.54933	-2.54933	-2.57157	-2.37408	-2.40977	-2.46056	-2.38218	-2.3689	-2.36271	-2.28895	-2.25493	-2.26065
-2.02472	-2.11549	-2.2135	-2.33013	-2.41815	-2.46642	-2.51482	-2.1947	-2.17942	-2.32805	-2.31692	-2.37461	-2.40793	-2.36461	-2.43648	-2.42941	-2.28554	-2.3324	-2.3645	-2.39433	-2.40775	-2.31519	-2.28718	-2.39809	-2.42597	-2.35527	-2.25787	-2.35366	-2.36957	-2.16218	-2.09474	-2.22242	-2.44165	-2.44165	-2.44165	-2.42308	-2.43616	-2.56827	-2.56827	-2.56827	-2.59141	-2.39265	-2.42657	-2.47697	-2.39909	-2.38588	-2.3794	-2.30507	-2.27142	-2.27841
-2.019	-2.11161	-2.2105	-2.32816	-2.41615	-2.46368	-2.51091	-2.18905	-2.17266	-2.32077	-2.30894	-2.36615	-2.39936	-2.35525	-2.42592	-2.41988	-2.27999	-2.32991	-2.36126	-2.38898	-2.40213	-2.31035	-2.28239	-2.39336	-2.42255	-2.35282	-2.25372	-2.34713	-2.36396	-2.15969	-2.09301	-2.21949	-2.43877	-2.43877	-2.43877	-2.42221	-2.43751	-2.5698	-2.5698	-2.5698	-2.58588	-2.3885	-2.42638	-2.4786	-2.39889	-2.38355	-2.37658	-2.30308	-2.2706	-2.27701
-2.0433	-2.13496	-2.23379	-2.35171	-2.44139	-2.49165	-2.5407	-2.21959	-2.20369	-2.35175	-2.33853	-2.39401	-2.42744	-2.38494	-2.45577	-2.44771	-2.30459	-2.35158	-2.38272	-2.41292	-2.42761	-2.33477	-2.30591	-2.41796	-2.44869	-2.37978	-2.28137	-2.37527	-2.39029	-2.183	-2.11621	-2.24546	-2.46699	-2.46699	-2.46699	-2.44409	-2.45812	-2.58893	-2.58893	-2.58893	-2.60614	-2.41064	-2.4482	-2.50016	-2.42271	-2.40947	-2.40183	-2.32679	-2.29402	-2.30192
-1.99684	-2.0876	-2.1856	-2.30358	-2.39274	-2.4411	-2.48896	-2.16817	-2.15171	-2.29856	-2.28658	-2.34456	-2.37859	-2.33617	-2.40846	-2.40234	-2.2608	-2.3087	-2.33926	-2.36773	-2.38151	-2.28933	-2.26082	-2.37184	-2.40024	-2.32773	-2.22759	-2.32417	-2.34318	-2.13743	-2.06929	-2.19591	-2.41642	-2.41642	-2.41642	-2.39987	-2.41436	-2.54731	-2.54731	-2.54731	-2.56543	-2.36915	-2.40519	-2.45547	-2.37695	-2.36365	-2.3567	-2.2821	-2.24889	-2.25551
-1.89205	-1.98157	-2.07982	-2.20029	-2.2925	-2.34191	-2.3898	-2.0703	-2.05541	-2.20258	-2.18942	-2.24596	-2.28033	-2.23801	-2.30692	-2.29665	-2.15503	-2.20593	-2.23714	-2.26241	-2.27348	-2.18206	-2.15556	-2.26661	-2.29455	-2.22468	-2.12746	-2.22347	-2.24084	-2.03411	-1.9664	-2.09629	-2.31887	-2.31887	-2.31887	-2.29383	-2.30935	-2.44293	-2.44293	-2.44293	-2.46344	-2.26877	-2.30538	-2.35456	-2.27487	-2.26116	-2.25443	-2.18051	-2.14805	-2.15458
-2.03425	-2.12516	-2.22341	-2.34197	-2.43234	-2.48243	-2.53121	-2.20888	-2.19078	-2.33836	-2.32693	-2.38428	-2.41882	-2.37658	-2.4464	-2.43832	-2.29801	-2.347	-2.37583	-2.4028	-2.41819	-2.32788	-2.29828	-2.40677	-2.43488	-2.36478	-2.26629	-2.36274	-2.38171	-2.17604	-2.10804	-2.23534	-2.45564	-2.45564	-2.45564	-2.43196	-2.44818	-2.58154	-2.58154	-2.58154	-2.59911	-2.40294	-2.44033	-2.49203	-2.41273	-2.39876	-2.39295	-2.31903	-2.28501	-2.29095
-2.03036	-2.12343	-2.22304	-2.34117	-2.42931	-2.47577	-2.52172	-2.20011	-2.18382	-2.33159	-2.32107	-2.38038	-2.41471	-2.37005	-2.43925	-2.43327	-2.29392	-2.34301	-2.37434	-2.40201	-2.41288	-2.31921	-2.29149	-2.40285	-2.4306	-2.35853	-2.25887	-2.35334	-2.37018	-2.16457	-2.0972	-2.22414	-2.4442	-2.4442	-2.4442	-2.42705	-2.44101	-2.57142	-2.57142	-2.57142	-2.59429	-2.39739	-2.43371	-2.48554	-2.40803	-2.39419	-2.38694	-2.31344	-2.28051	-2.28647
-2.02548	-2.11482	-2.21363	-2.33264	-2.42189	-2.4702	-2.51771	-2.19619	-2.18027	-2.32789	-2.31404	-2.37095	-2.40719	-2.36456	-2.43288	-2.4244	-2.28281	-2.33053	-2.36179	-2.39187	-2.40619	-2.31346	-2.2837	-2.39362	-2.42278	-2.35197	-2.2523	-2.34788	-2.36563	-2.15919	-2.09087	-2.21778	-2.43845	-2.43845	-2.43845	-2.42305	-2.43604	-2.56639	-2.56639	-2.56639	-2.58893	-2.39244	-2.42775	-2.47739	-2.398	-2.38415	-2.37883	-2.30716	-2.27512	-2.28084
-2.01477	-2.10532	-2.20557	-2.32541	-2.41516	-2.46514	-2.51432	-2.19264	-2.17512	-2.3222	-2.31031	-2.36801	-2.4028	-2.36096	-2.43183	-2.42398	-2.2816	-2.32863	-2.35913	-2.38922	-2.40461	-2.31289	-2.28403	-2.39287	-2.41829	-2.34571	-2.2473	-2.34346	-2.36071	-2.15431	-2.08688	-2.21544	-2.43827	-2.43827	-2.43827	-2.41597	-2.42944	-2.56236	-2.56236	-2.56236	-2.58341	-2.3874	-2.4228	-2.47196	-2.39258	-2.37904	-2.37253	-2.2987	-2.26609	-2.27378
-1.99798	-2.08842	-2.18756	-2.30732	-2.39796	-2.44679	-2.49285	-2.17007	-2.15478	-2.30432	-2.29285	-2.34956	-2.38287	-2.33878	-2.40726	-2.39929	-2.25947	-2.30891	-2.33952	-2.36782	-2.38093	-2.28816	-2.2602	-2.37216	-2.40218	-2.33116	-2.22923	-2.32185	-2.33893	-2.13389	-2.06779	-2.19609	-2.41621	-2.41621	-2.41621	-2.40027	-2.41497	-2.54761	-2.54761	-2.54761	-2.56623	-2.36689	-2.40133	-2.45183	-2.37455	-2.36295	-2.35758	-2.28342	-2.24964	-2.25645
-1.98983	-2.08132	-2.17914	-2.29722	-2.38649	-2.43409	-2.47979	-2.1579	-2.14373	-2.2937	-2.28198	-2.33907	-2.37367	-2.33072	-2.40082	-2.39423	-2.2539	-2.30242	-2.33332	-2.36228	-2.37499	-2.28097	-2.25305	-2.36629	-2.39675	-2.32665	-2.22685	-2.31959	-2.33498	-2.12943	-2.06344	-2.19103	-2.40962	-2.40962	-2.40962	-2.39228	-2.40633	-2.5373	-2.5373	-2.5373	-2.56023	-2.36598	-2.40329	-2.45382	-2.37367	-2.3575	-2.34892	-2.27498	-2.24321	-2.25182
-2.31136	-2.30845	-2.43321	-2.29988	-2.23042	-2.24978	-2.31796	-2.53389	-2.53389	-2.53389	-2.53389	-2.60221	-2.60221	-2.4227	-2.40659	-2.57571	-2.57571	-2.58545	-2.48129	-2.54898	-2.36419	-2.26407	-2.56725	-2.56725	-2.56725	-2.56725	-2.52225	-2.42528	-2.46154	-2.41875	-2.27167	-2.49984	-2.49984	-2.50509	-2.39711	-2.40651	-2.63276	-2.63276	-2.55144	-2.59935	-2.59935	-2.60194	-2.63615	-2.6652	-2.46729	-2.35038	-2.46237	-2.46237	-2.46237	-2.67942
-2.32545	-2.3229	-2.44955	-2.31802	-2.2486	-2.267	-2.33375	-2.54779	-2.54779	-2.54779	-2.54779	-2.61803	-2.61803	-2.43981	-2.42366	-2.59269	-2.59269	-2.59833	-2.49516	-2.56517	-2.38083	-2.27974	-2.58253	-2.58253	-2.58253	-2.58253	-2.53849	-2.43875	-2.47466	-2.43205	-2.28359	-2.51053	-2.51053	-2.51822	-2.41143	-2.42076	-2.64631	-2.64631	-2.56459	-2.61405	-2.61405	-2.62029	-2.65396	-2.68305	-2.48548	-2.36772	-2.47871	-2.47871	-2.47871	-2.69612
-2.3163	-2.31528	-2.4418	-2.30756	-2.23662	-2.25653	-2.32548	-2.54073	-2.54073	-2.54073	-2.54073	-2.61038	-2.61038	-2.43355	-2.41797	-2.58644	-2.58644	-2.59057	-2.48605	-2.55624	-2.37304	-2.27246	-2.57497	-2.57497	-2.57497	-2.57497	-2.5285	-2.42973	-2.46625	-2.42505	-2.27874	-2.50687	-2.50687	-2.51102	-2.40378	-2.41491	-2.64184	-2.64184	-2.55843	-2.60539	-2.60539	-2.61045	-2.64648	-2.67743	-2.481	-2.36403	-2.47469	-2.47469	-2.47469	-2.69009
-2.03808	-2.12916	-2.22857	-2.3475	-2.43638	-2.4847	-2.53394	-2.21577	-2.20125	-2.34736	-2.33373	-2.39269	-2.42826	-2.38365	-2.45239	-2.44555	-2.30487	-2.35268	-2.38276	-2.41114	-2.42494	-2.33313	-2.30532	-2.41633	-2.44433	-2.37256	-2.27319	-2.36933	-2.38812	-2.18256	-2.11487	-2.2422	-2.46158	-2.46158	-2.46158	-2.44189	-2.45783	-2.58979	-2.58979	-2.58979	-2.60838	-2.41154	-2.44838	-2.50037	-2.42211	-2.40803	-2.40105	-2.32693	-2.29316	-2.29915
-2.06944	-2.16162	-2.261	-2.37834	-2.4665	-2.51546	-2.56376	-2.24204	-2.22529	-2.3729	-2.3612	-2.42008	-2.4561	-2.41372	-2.48324	-2.4746	-2.33275	-2.38155	-2.41267	-2.44113	-2.45477	-2.36214	-2.33294	-2.44345	-2.47221	-2.40152	-2.30173	-2.39483	-2.41055	-2.2052	-2.13938	-2.26785	-2.48868	-2.48868	-2.48868	-2.46992	-2.48262	-2.61509	-2.61509	-2.61509	-2.63865	-2.44436	-2.48101	-2.52948	-2.44824	-2.43409	-2.42795	-2.35366	-2.32041	-2.32752
-2.03429	-2.12533	-2.22274	-2.3401	-2.43048	-2.48064	-2.5272	-2.2046	-2.19059	-2.34115	-2.32917	-2.38611	-2.42149	-2.37841	-2.44545	-2.43518	-2.29446	-2.34507	-2.37714	-2.40565	-2.41876	-2.32677	-2.29943	-2.41111	-2.43947	-2.36693	-2.26662	-2.36223	-2.38037	-2.17463	-2.1065	-2.23364	-2.45537	-2.45537	-2.45537	-2.43855	-2.45346	-2.58538	-2.58538	-2.58538	-2.60173	-2.40637	-2.44258	-2.49196	-2.41187	-2.39812	-2.39285	-2.32083	-2.28915	-2.2957
-2.32488	-2.323	-2.44876	-2.31552	-2.24608	-2.2661	-2.33545	-2.55137	-2.55137	-2.55137	-2.55137	-2.62096	-2.62096	-2.44392	-2.42751	-2.59518	-2.59518	-2.60063	-2.49717	-2.56716	-2.38459	-2.28575	-2.58961	-2.58961	-2.58961	-2.58961	-2.54528	-2.44703	-2.4822	-2.43958	-2.29248	-2.51991	-2.51991	-2.52595	-2.41948	-2.42917	-2.65547	-2.65547	-2.57434	-2.62188	-2.62188	-2.6253	-2.66115	-2.69326	-2.49764	-2.38098	-2.49231	-2.49231	-2.49231	-2.70598
-2.29685	-2.29597	-2.42293	-2.29123	-2.22351	-2.24383	-2.31026	-2.52304	-2.52304	-2.52304	-2.52304	-2.59675	-2.59675	-2.41809	-2.40277	-2.57229	-2.57229	-2.57854	-2.47271	-2.54009	-2.35651	-2.25878	-2.56427	-2.56427	-2.56427	-2.56427	-2.51663	-2.42276	-2.46078	-2.41813	-2.27015	-2.49667	-2.49667	-2.50049	-2.39384	-2.40372	-2.62997	-2.62997	-2.5495	-2.59788	-2.59788	-2.59976	-2.6344	-2.66519	-2.4686	-2.35188	-2.4637	-2.4637	-2.4637	-2.67941
-2.28907	-2.28684	-2.41304	-2.28007	-2.21053	-2.22968	-2.29715	-2.51263	-2.51263	-2.51263	-2.51263	-2.584	-2.584	-2.40239	-2.38609	-2.55504	-2.55504	-2.56477	-2.46312	-2.5331	-2.34911	-2.24989	-2.55408	-2.55408	-2.55408	-2.55408	-2.50832	-2.4105	-2.44539	-2.40264	-2.25547	-2.48209	-2.48209	-2.49047	-2.38521	-2.39387	-2.61922	-2.61922	-2.53905	-2.58538	-2.58538	-2.58587	-2.62022	-2.65187	-2.45727	-2.34131	-2.45222	-2.45222	-2.45222	-2.66832
-2.31504	-2.31506	-2.44117	-2.30428	-2.23134	-2.25182	-2.32251	-2.5386	-2.5386	-2.5386	-2.5386	-2.61145	-2.61145	-2.43129	-2.4148	-2.58417	-2.58417	-2.59212	-2.48916	-2.55909	-2.37437	-2.27249	-2.5744	-2.5744	-2.5744	-2.5744	-2.53214	-2.43351	-2.46964	-2.42847	-2.28151	-2.50803	-2.50803	-2.51331	-2.40692	-2.41611	-2.6417	-2.6417	-2.56079	-2.60907	-2.60907	-2.61077	-2.64426	-2.67401	-2.47738	-2.3613	-2.47322	-2.47322	-2.47322	-2.69064
-2.27394	-2.27403	-2.40148	-2.2684	-2.19799	-2.2155	-2.28167	-2.49666	-2.49666	-2.49666	-2.49666	-2.56962	-2.56962	-2.39166	-2.37448	-2.54241	-2.54241	-2.55316	-2.45049	-2.51918	-2.3346	-2.23449	-2.53787	-2.53787	-2.53787	-2.53787	-2.49333	-2.39427	-2.43062	-2.38914	-2.24204	-2.46845	-2.46845	-2.47282	-2.36674	-2.37793	-2.60543	-2.60543	-2.52609	-2.57454	-2.57454	-2.57435	-2.60763	-2.63697	-2.4401	-2.32397	-2.43576	-2.43576	-2.43576	-2.65236
-2.30263	-2.30169	-2.42838	-2.29427	-2.22389	-2.24565	-2.31548	-2.52899	-2.52899	-2.52899	-2.52899	-2.59598	-2.59598	-2.41528	-2.39951	-2.56862	-2.56862	-2.57743	-2.47406	-2.54385	-2.36034	-2.25877	-2.56009	-2.56009	-2.56009	-2.56009	-2.51662	-2.41928	-2.45665	-2.41514	-2.26886	-2.49809	-2.49809	-2.5008	-2.3904	-2.39926	-2.62814	-2.62814	-2.54998	-2.59583	-2.59583	-2.59892	-2.63368	-2.6631	-2.46622	-2.34936	-2.46014	-2.46014	-2.46014	-2.67504
-2.31559	-2.31375	-2.44026	-2.30853	-2.24056	-2.26027	-2.32742	-2.54345	-2.54345	-2.54345	-2.54345	-2.61312	-2.61312	-2.4328	-2.41701	-2.58664	-2.58664	-2.59705	-2.49267	-2.56119	-2.37794	-2.27779	-2.58041	-2.58041	-2.58041	-2.58041	-2.53514	-2.4365	-2.47245	-2.43075	-2.28511	-2.51368	-2.51368	-2.51823	-2.41063	-2.41959	-2.6461	-2.6461	-2.56573	-2.61254	-2.61254	-2.6142	-2.64819	-2.67812	-2.48231	-2.36643	-2.47829	-2.47829	-2.47829	-2.69597
-2.27746	-2.27494	-2.40188	-2.26983	-2.20014	-2.2198	-2.28865	-2.50436	-2.50436	-2.50436	-2.50436	-2.57903	-2.57903	-2.39689	-2.3798	-2.54782	-2.54782	-2.55738	-2.45595	-2.52519	-2.34051	-2.24069	-2.54397	-2.54397	-2.54397	-2.54397	-2.49742	-2.40038	-2.43858	-2.39747	-2.24979	-2.47671	-2.47671	-2.48296	-2.37632	-2.38635	-2.61282	-2.61282	-2.53059	-2.57878	-2.57878	-2.58253	-2.61763	-2.64826	-2.45176	-2.33496	-2.445	-2.445	-2.445	-2.65911
-2.27278	-2.27414	-2.40257	-2.26865	-2.19706	-2.21624	-2.28482	-2.49977	-2.49977	-2.49977	-2.49977	-2.57157	-2.57157	-2.39267	-2.37623	-2.54427	-2.54427	-2.55066	-2.44678	-2.51624	-2.33292	-2.23354	-2.53727	-2.53727	-2.53727	-2.53727	-2.4917	-2.39358	-2.43021	-2.38867	-2.24253	-2.47069	-2.47069	-2.47658	-2.36996	-2.37962	-2.60565	-2.60565	-2.5234	-2.57081	-2.57081	-2.57567	-2.60982	-2.6383	-2.4396	-2.32169	-2.43306	-2.43306	-2.43306	-2.65222
-2.28339	-2.28414	-2.41126	-2.27868	-2.20887	-2.22704	-2.29456	-2.51003	-2.51003	-2.51003	-2.51003	-2.58174	-2.58174	-2.40115	-2.38294	-2.55078	-2.55078	-2.56223	-2.45943	-2.52862	-2.34384	-2.24317	-2.54802	-2.54802	-2.54802	-2.54802	-2.50351	-2.40601	-2.44217	-2.39877	-2.25083	-2.47901	-2.47901	-2.48481	-2.37613	-2.3861	-2.61402	-2.61402	-2.53475	-2.58229	-2.58229	-2.58304	-2.6153	-2.64498	-2.44957	-2.3331	-2.44379	-2.44379	-2.44379	-2.66115
-2.30637	-2.30614	-2.43289	-2.29908	-2.22884	-2.24818	-2.31587	-2.53104	-2.53104	-2.53104	-2.53104	-2.60253	-2.60253	-2.42157	-2.40632	-2.57647	-2.57647	-2.58373	-2.4791	-2.54867	-2.36699	-2.2687	-2.57229	-2.57229	-2.57229	-2.57229	-2.52579	-2.42707	-2.46323	-2.42239	-2.27721	-2.50611	-2.50611	-2.50988	-2.40142	-2.41115	-2.63757	-2.63757	-2.55314	-2.59865	-2.59865	-2.60177	-2.63898	-2.67147	-2.47499	-2.35782	-2.46958	-2.46958	-2.46958	-2.68438
-2.30295	-2.30202	-2.42982	-2.29784	-2.22827	-2.24705	-2.31464	-2.52963	-2.52963	-2.52963	-2.52963	-2.59705	-2.59705	-2.42004	-2.40393	-2.57289	-2.57289	-2.58443	-2.4817	-2.55031	-2.36519	-2.2646	-2.56825	-2.56825	-2.56825	-2.56825	-2.52284	-2.42471	-2.4615	-2.42051	-2.27293	-2.49854	-2.49854	-2.50416	-2.39779	-2.40755	-2.63364	-2.63364	-2.55353	-2.60178	-2.60178	-2.60616	-2.64036	-2.66863	-2.46979	-2.35235	-2.46431	-2.46431	-2.46431	-2.68321
-2.2992	-2.2986	-2.4264	-2.29523	-2.22629	-2.24504	-2.31285	-2.5293	-2.5293	-2.5293	-2.5293	-2.59862	-2.59862	-2.41967	-2.40356	-2.57205	-2.57205	-2.58075	-2.47883	-2.54955	-2.36629	-2.2657	-2.5679	-2.5679	-2.5679	-2.5679	-2.52235	-2.42643	-2.46406	-2.42167	-2.27355	-2.50047	-2.50047	-2.50636	-2.39916	-2.40778	-2.63271	-2.63271	-2.55008	-2.59776	-2.59776	-2.59964	-2.63433	-2.66566	-2.46966	-2.35245	-2.46341	-2.46341	-2.46341	-2.68085
-2.25067	-2.25041	-2.37807	-2.24684	-2.17869	-2.19691	-2.2618	-2.4755	-2.4755	-2.4755	-2.4755	-2.55194	-2.55194	-2.37018	-2.35317	-2.52231	-2.52231	-2.53159	-2.4289	-2.49984	-2.31628	-2.21473	-2.51643	-2.51643	-2.51643	-2.51643	-2.47191	-2.3743	-2.4114	-2.3703	-2.22434	-2.45275	-2.45275	-2.45995	-2.35263	-2.36035	-2.58498	-2.58498	-2.50325	-2.55172	-2.55172	-2.55576	-2.58991	-2.619	-2.42074	-2.30309	-2.41435	-2.41435	-2.41435	-2.63159
-2.28996	-2.28891	-2.4154	-2.28236	-2.21319	-2.23293	-2.29977	-2.51244	-2.51244	-2.51244	-2.51244	-2.5871	-2.5871	-2.40592	-2.38905	-2.55759	-2.55759	-2.56844	-2.46599	-2.53424	-2.34896	-2.24854	-2.55169	-2.55169	-2.55169	-2.55169	-2.50149	-2.40578	-2.44355	-2.40105	-2.25362	-2.48184	-2.48184	-2.48826	-2.38118	-2.39076	-2.61573	-2.61573	-2.53212	-2.58098	-2.58098	-2.58514	-2.61877	-2.64769	-2.44996	-2.33306	-2.44471	-2.44471	-2.44471	-2.65864
-2.30033	-2.30019	-2.42736	-2.29374	-2.22273	-2.2415	-2.3082	-2.5207	-2.5207	-2.5207	-2.5207	-2.5953	-2.5953	-2.41474	-2.39644	-2.56386	-2.56386	-2.57675	-2.47626	-2.54615	-2.36094	-2.25925	-2.56127	-2.56127	-2.56127	-2.56127	-2.52025	-2.42169	-2.45632	-2.41352	-2.26701	-2.49545	-2.49545	-2.50235	-2.39466	-2.40343	-2.62981	-2.62981	-2.54852	-2.59556	-2.59556	-2.59997	-2.63413	-2.66338	-2.46554	-2.34845	-2.46096	-2.46096	-2.46096	-2.67585
-2.28868	-2.28564	-2.4119	-2.28034	-2.21117	-2.2303	-2.29839	-2.51441	-2.51441	-2.51441	-2.51441	-2.58583	-2.58583	-2.40403	-2.38799	-2.55662	-2.55662	-2.56414	-2.4615	-2.53304	-2.35063	-2.25057	-2.5533	-2.5533	-2.5533	-2.5533	-2.50712	-2.41007	-2.44678	-2.40374	-2.25673	-2.48601	-2.48601	-2.4906	-2.38152	-2.39051	-2.61743	-2.61743	-2.53582	-2.58254	-2.58254	-2.58805	-2.62447	-2.65508	-2.45675	-2.33813	-2.44933	-2.44933	-2.44933	-2.66423
-2.29332	-2.2908	-2.41692	-2.28457	-2.21516	-2.23324	-2.29906	-2.51303	-2.51303	-2.51303	-2.51303	-2.58488	-2.58488	-2.40593	-2.38841	-2.55582	-2.55582	-2.56347	-2.46047	-2.53094	-2.34939	-2.251	-2.55381	-2.55381	-2.55381	-2.55381	-2.50866	-2.41026	-2.44556	-2.40261	-2.25468	-2.48189	-2.48189	-2.48829	-2.38027	-2.38957	-2.61682	-2.61682	-2.53476	-2.58137	-2.58137	-2.58327	-2.61866	-2.65038	-2.45377	-2.336	-2.44799	-2.44799	-2.44799	-2.66468
-2.09623	-2.09476	-2.22355	-2.0933	-2.02457	-2.04331	-2.10949	-2.32277	-2.32277	-2.32277	-2.32277	-2.39159	-2.39159	-2.21541	-2.20194	-2.3713	-2.3713	-2.373	-2.26506	-2.33358	-2.15372	-2.05929	-2.36535	-2.36535	-2.36535	-2.36535	-2.31823	-2.21986	-2.25486	-2.21191	-2.0661	-2.29404	-2.29404	-2.2955	-2.18992	-2.20143	-2.42788	-2.42788	-2.34536	-2.39324	-2.39324	-2.39826	-2.43227	-2.46088	-2.26352	-2.14616	-2.2558	-2.2558	-2.2558	-2.4725
-2.33895	-2.33662	-2.4618	-2.32931	-2.26133	-2.28019	-2.34547	-2.55962	-2.55962	-2.55962	-2.55962	-2.63672	-2.63672	-2.45207	-2.43393	-2.60245	-2.60245	-2.61282	-2.51011	-2.58135	-2.39978	-2.29956	-2.60148	-2.60148	-2.60148	-2.60148	-2.55544	-2.45615	-2.4918	-2.45048	-2.30517	-2.53451	-2.53451	-2.53892	-2.43011	-2.43892	-2.66487	-2.66487	-2.58265	-2.63049	-2.63049	-2.63486	-2.66999	-2.70023	-2.50287	-2.38528	-2.49662	-2.49662	-2.49662	-2.71226
-2.36985	-2.36843	-2.49564	-2.36282	-2.29335	-2.31339	-2.3809	-2.5942	-2.5942	-2.5942	-2.5942	-2.66886	-2.66886	-2.48637	-2.47014	-2.63963	-2.63963	-2.64914	-2.54563	-2.61505	-2.43221	-2.33257	-2.63482	-2.63482	-2.63482	-2.63482	-2.58474	-2.48748	-2.5255	-2.48492	-2.33825	-2.56567	-2.56567	-2.56953	-2.46171	-2.47113	-2.69715	-2.69715	-2.61474	-2.66198	-2.66198	-2.66741	-2.7025	-2.73234	-2.53459	-2.41657	-2.5274	-2.5274	-2.5274	-2.74184
-2.33785	-2.33689	-2.46302	-2.32916	-2.25804	-2.27614	-2.34279	-2.55687	-2.55687	-2.55687	-2.55687	-2.62846	-2.62846	-2.44943	-2.43197	-2.60124	-2.60124	-2.6108	-2.50697	-2.57685	-2.39345	-2.29322	-2.59624	-2.59624	-2.59624	-2.59624	-2.54777	-2.45076	-2.4894	-2.44837	-2.30077	-2.52828	-2.52828	-2.53701	-2.43008	-2.43797	-2.66176	-2.66176	-2.57939	-2.62899	-2.62899	-2.63332	-2.66765	-2.69756	-2.49981	-2.38188	-2.49313	-2.49313	-2.49313	-2.707
-2.29921	-2.29787	-2.42329	-2.28981	-2.21979	-2.23802	-2.3041	-2.51897	-2.51897	-2.51897	-2.51897	-2.59327	-2.59327	-2.41293	-2.39538	-2.56391	-2.56391	-2.57412	-2.47128	-2.54044	-2.35559	-2.2555	-2.56062	-2.56062	-2.56062	-2.56062	-2.51523	-2.41769	-2.45391	-2.4123	-2.26696	-2.49581	-2.49581	-2.49794	-2.3899	-2.39957	-2.62567	-2.62567	-2.54419	-2.59367	-2.59367	-2.59776	-2.63135	-2.66093	-2.46426	-2.34751	-2.45852	-2.45852	-2.45852	-2.67424
-2.341	-2.33816	-2.46302	-2.32882	-2.25939	-2.2795	-2.34662	-2.56091	-2.56091	-2.56091	-2.56091	-2.63439	-2.63439	-2.45393	-2.43655	-2.60474	-2.60474	-2.61435	-2.51067	-2.57983	-2.39632	-2.29631	-2.59856	-2.59856	-2.59856	-2.59856	-2.55236	-2.45337	-2.49044	-2.45004	-2.30383	-2.53159	-2.53159	-2.53708	-2.42995	-2.43989	-2.66643	-2.66643	-2.58505	-2.63162	-2.63162	-2.63312	-2.66848	-2.69926	-2.503	-2.3862	-2.49686	-2.49686	-2.49686	-2.71221
-2.35136	-2.35118	-2.47832	-2.3462	-2.27687	-2.29516	-2.36092	-2.57494	-2.57494	-2.57494	-2.57494	-2.65021	-2.65021	-2.47246	-2.45454	-2.62052	-2.62052	-2.62641	-2.5238	-2.59372	-2.41063	-2.31196	-2.61629	-2.61629	-2.61629	-2.61629	-2.57138	-2.47404	-2.51031	-2.46704	-2.31832	-2.54572	-2.54572	-2.5539	-2.4468	-2.45563	-2.68126	-2.68126	-2.60093	-2.64787	-2.64787	-2.65026	-2.68465	-2.71354	-2.51631	-2.40014	-2.51193	-2.51193	-2.51193	-2.72609
-2.31268	-2.31107	-2.43865	-2.30668	-2.23564	-2.25293	-2.32001	-2.53565	-2.53565	-2.53565	-2.53565	-2.60696	-2.60696	-2.42567	-2.40753	-2.57686	-2.57686	-2.5884	-2.48563	-2.55522	-2.37193	-2.27265	-2.57588	-2.57588	-2.57588	-2.57588	-2.52834	-2.43024	-2.4655	-2.42321	-2.27723	-2.50579	-2.50579	-2.51044	-2.40335	-2.41248	-2.6383	-2.6383	-2.55708	-2.60484	-2.60484	-2.60984	-2.64412	-2.67298	-2.47471	-2.35676	-2.46732	-2.46732	-2.46732	-2.68291
-2.34886	-2.34665	-2.47051	-2.33523	-2.2651	-2.28499	-2.3533	-2.56906	-2.56906	-2.56906	-2.56906	-2.64298	-2.64298	-2.46307	-2.44616	-2.61443	-2.61443	-2.62332	-2.51861	-2.58712	-2.40457	-2.30601	-2.60921	-2.60921	-2.60921	-2.60921	-2.5639	-2.46618	-2.50289	-2.46022	-2.31228	-2.53943	-2.53943	-2.54571	-2.43926	-2.44911	-2.67457	-2.67457	-2.59109	-2.6384	-2.6384	-2.64121	-2.67368	-2.7024	-2.5048	-2.38738	-2.49957	-2.49957	-2.49957	-2.72045
-2.29006	-2.28714	-2.41432	-2.28362	-2.21628	-2.23669	-2.30324	-2.51661	-2.51661	-2.51661	-2.51661	-2.59174	-2.59174	-2.40982	-2.39159	-2.5588	-2.5588	-2.56935	-2.46805	-2.5378	-2.35365	-2.2535	-2.55747	-2.55747	-2.55747	-2.55747	-2.50847	-2.41072	-2.44627	-2.40245	-2.25533	-2.48471	-2.48471	-2.49487	-2.38777	-2.39522	-2.62043	-2.62043	-2.54214	-2.59041	-2.59041	-2.5926	-2.62648	-2.65648	-2.46043	-2.34476	-2.45703	-2.45703	-2.45703	-2.67198
-2.34136	-2.3414	-2.46811	-2.3332	-2.26234	-2.28291	-2.35186	-2.56729	-2.56729	-2.56729	-2.56729	-2.6382	-2.6382	-2.45779	-2.44107	-2.60988	-2.60988	-2.61849	-2.51434	-2.58297	-2.39968	-2.3007	-2.6045	-2.6045	-2.6045	-2.6045	-2.55918	-2.4618	-2.49752	-2.45403	-2.30582	-2.53351	-2.53351	-2.53929	-2.43249	-2.44267	-2.66857	-2.66857	-2.58604	-2.6329	-2.6329	-2.63672	-2.67252	-2.70275	-2.50574	-2.38957	-2.50191	-2.50191	-2.50191	-2.71888
-2.3099	-2.30861	-2.43567	-2.30328	-2.23327	-2.2522	-2.32025	-2.53564	-2.53564	-2.53564	-2.53564	-2.60921	-2.60921	-2.4285	-2.41032	-2.57857	-2.57857	-2.588	-2.48584	-2.5555	-2.37138	-2.27126	-2.57524	-2.57524	-2.57524	-2.57524	-2.5296	-2.43035	-2.4673	-2.42689	-2.28083	-2.50914	-2.50914	-2.51407	-2.40549	-2.41336	-2.63891	-2.63891	-2.55877	-2.60585	-2.60585	-2.61141	-2.64576	-2.6755	-2.47956	-2.36395	-2.47672	-2.47672	-2.47672	-2.69049
-2.32508	-2.32392	-2.45014	-2.31751	-2.24897	-2.26908	-2.33707	-2.55333	-2.55333	-2.55333	-2.55333	-2.6224	-2.6224	-2.44109	-2.42634	-2.59644	-2.59644	-2.60129	-2.49849	-2.56986	-2.38701	-2.28632	-2.58815	-2.58815	-2.58815	-2.58815	-2.54098	-2.4439	-2.48108	-2.43849	-2.2905	-2.51773	-2.51773	-2.52381	-2.41714	-2.42576	-2.65071	-2.65071	-2.57026	-2.61861	-2.61861	-2.62407	-2.65769	-2.68639	-2.48921	-2.37261	-2.48355	-2.48355	-2.48355	-2.7009
-2.30365	-2.30217	-2.4291	-2.29756	-2.22911	-2.24862	-2.31681	-2.53257	-2.53257	-2.53257	-2.53257	-2.60053	-2.60053	-2.41958	-2.40101	-2.56923	-2.56923	-2.58016	-2.47678	-2.54536	-2.36072	-2.26012	-2.56367	-2.56367	-2.56367	-2.56367	-2.51754	-2.4196	-2.45463	-2.41109	-2.2646	-2.49437	-2.49437	-2.50165	-2.39303	-2.40097	-2.62698	-2.62698	-2.54509	-2.59291	-2.59291	-2.5979	-2.63181	-2.6614	-2.46474	-2.3488	-2.46152	-2.46152	-2.46152	-2.6752
-2.31886	-2.31871	-2.44723	-2.31539	-2.24574	-2.26394	-2.33018	-2.54385	-2.54385	-2.54385	-2.54385	-2.61628	-2.61628	-2.43474	-2.41808	-2.58687	-2.58687	-2.59635	-2.49359	-2.56247	-2.37787	-2.27729	-2.58041	-2.58041	-2.58041	-2.58041	-2.5349	-2.43776	-2.47355	-2.4298	-2.28187	-2.50953	-2.50953	-2.51518	-2.4086	-2.41834	-2.64427	-2.64427	-2.56176	-2.60926	-2.60926	-2.61527	-2.65113	-2.68149	-2.48322	-2.3647	-2.47573	-2.47573	-2.47573	-2.68995
-2.33764	-2.33703	-2.4665	-2.33493	-2.26549	-2.285	-2.35195	-2.56669	-2.56669	-2.56669	-2.56669	-2.63639	-2.63639	-2.45931	-2.44275	-2.61071	-2.61071	-2.61766	-2.51376	-2.58336	-2.4005	-2.30094	-2.60445	-2.60445	-2.60445	-2.60445	-2.55743	-2.46151	-2.49933	-2.45625	-2.30793	-2.53597	-2.53597	-2.54259	-2.43584	-2.44624	-2.672	-2.672	-2.58777	-2.63581	-2.63581	-2.6425	-2.67838	-2.70891	-2.51104	-2.39269	-2.50368	-2.50368	-2.50368	-2.72062
-2.33147	-2.32861	-2.45491	-2.32308	-2.25473	-2.27503	-2.34225	-2.55565	-2.55565	-2.55565	-2.55565	-2.62976	-2.62976	-2.45135	-2.43349	-2.60049	-2.60049	-2.60977	-2.50624	-2.57438	-2.39083	-2.29196	-2.59507	-2.59507	-2.59507	-2.59507	-2.54687	-2.44836	-2.48593	-2.44634	-2.2999	-2.52635	-2.52635	-2.53119	-2.42383	-2.43355	-2.66033	-2.66033	-2.58019	-2.62862	-2.62862	-2.63342	-2.66688	-2.69584	-2.49866	-2.38131	-2.49202	-2.49202	-2.49202	-2.71077
-2.32803	-2.32628	-2.45346	-2.32161	-2.25196	-2.27009	-2.33705	-2.55362	-2.55362	-2.55362	-2.55362	-2.6266	-2.6266	-2.4453	-2.4268	-2.59447	-2.59447	-2.60468	-2.50099	-2.56931	-2.38459	-2.28375	-2.58744	-2.58744	-2.58744	-2.58744	-2.54571	-2.44654	-2.48203	-2.44102	-2.29631	-2.52473	-2.52473	-2.52807	-2.41878	-2.426	-2.65166	-2.65166	-2.57497	-2.62439	-2.62439	-2.62806	-2.66239	-2.69133	-2.49341	-2.37753	-2.49109	-2.49109	-2.49109	-2.70662
-1.99392	-1.99311	-2.12015	-1.986	-1.91434	-1.93448	-2.00571	-2.22141	-2.22141	-2.22141	-2.22141	-2.2927	-2.2927	-2.11088	-2.09381	-2.26146	-2.26146	-2.26988	-2.16944	-2.2421	-2.05769	-1.95346	-2.2536	-2.2536	-2.2536	-2.2536	-2.21644	-2.11897	-2.1548	-2.11037	-1.96137	-2.1888	-2.1888	-2.19603	-2.0875	-2.09719	-2.32609	-2.32609	-2.23912	-2.28392	-2.28392	-2.2949	-2.33087	-2.36048	-2.16347	-2.04718	-2.16054	-2.16054	-2.16054	-2.37459
-2.33427	-2.33448	-2.46225	-2.33084	-2.26254	-2.28158	-2.3472	-2.55941	-2.55941	-2.55941	-2.55941	-2.63431	-2.63431	-2.45241	-2.43623	-2.60497	-2.60497	-2.61183	-2.51192	-2.5847	-2.39965	-2.2963	-2.5991	-2.5991	-2.5991	-2.5991	-2.55584	-2.45741	-2.49356	-2.45166	-2.30473	-2.53225	-2.53225	-2.53693	-2.43049	-2.44053	-2.66725	-2.66725	-2.58741	-2.63359	-2.63359	-2.63529	-2.67039	-2.70094	-2.50489	-2.38922	-2.5014	-2.5014	-2.5014	-2.71875
-2.34657	-2.34449	-2.46997	-2.33714	-2.26805	-2.28791	-2.3563	-2.57143	-2.57143	-2.57143	-2.57143	-2.6405	-2.6405	-2.46198	-2.44611	-2.61556	-2.61556	-2.62307	-2.51932	-2.58931	-2.40592	-2.30563	-2.60831	-2.60831	-2.60831	-2.60831	-2.55921	-2.46115	-2.49779	-2.4566	-2.31062	-2.53886	-2.53886	-2.54552	-2.43813	-2.44735	-2.67354	-2.67354	-2.59033	-2.63777	-2.63777	-2.64353	-2.67992	-2.71082	-2.51293	-2.39473	-2.5062	-2.5062	-2.5062	-2.72253
-2.30044	-2.30077	-2.42628	-2.29255	-2.22443	-2.24516	-2.31278	-2.52778	-2.52778	-2.52778	-2.52778	-2.59655	-2.59655	-2.41685	-2.40082	-2.57088	-2.57088	-2.58078	-2.47802	-2.54712	-2.36329	-2.26341	-2.56505	-2.56505	-2.56505	-2.56505	-2.51958	-2.42223	-2.45948	-2.41846	-2.27134	-2.49777	-2.49777	-2.50174	-2.39371	-2.40289	-2.62978	-2.62978	-2.55083	-2.59907	-2.59907	-2.60332	-2.63764	-2.66688	-2.4692	-2.35268	-2.46545	-2.46545	-2.46545	-2.68031
-2.29151	-2.28814	-2.41365	-2.28135	-2.21307	-2.23335	-2.30128	-2.51642	-2.51642	-2.51642	-2.51642	-2.58469	-2.58469	-2.40634	-2.38979	-2.55731	-2.55731	-2.56579	-2.46504	-2.5365	-2.35291	-2.25244	-2.55584	-2.55584	-2.55584	-2.55584	-2.51049	-2.41166	-2.44705	-2.40436	-2.25695	-2.48474	-2.48474	-2.49073	-2.38357	-2.39344	-2.61991	-2.61991	-2.53663	-2.58501	-2.58501	-2.59128	-2.62588	-2.65597	-2.45912	-2.34194	-2.45275	-2.45275	-2.45275	-2.67051
-2.29753	-2.2966	-2.42312	-2.28988	-2.22067	-2.24194	-2.31093	-2.52507	-2.52507	-2.52507	-2.52507	-2.59644	-2.59644	-2.41607	-2.39899	-2.56868	-2.56868	-2.57956	-2.47452	-2.54312	-2.36042	-2.26137	-2.56405	-2.56405	-2.56405	-2.56405	-2.51776	-2.42183	-2.45783	-2.4138	-2.26617	-2.49418	-2.49418	-2.49869	-2.39233	-2.40434	-2.63226	-2.63226	-2.54829	-2.59415	-2.59415	-2.59704	-2.63283	-2.66315	-2.46557	-2.34894	-2.46164	-2.46164	-2.46164	-2.67743
-2.34017	-2.34023	-2.46836	-2.33693	-2.26746	-2.28551	-2.35154	-2.56464	-2.56464	-2.56464	-2.56464	-2.63772	-2.63772	-2.45852	-2.44101	-2.60944	-2.60944	-2.61798	-2.51329	-2.58236	-2.39949	-2.29897	-2.60023	-2.60023	-2.60023	-2.60023	-2.55969	-2.46067	-2.49352	-2.44916	-2.30282	-2.53167	-2.53167	-2.53717	-2.43105	-2.44163	-2.66845	-2.66845	-2.5867	-2.63392	-2.63392	-2.63803	-2.67181	-2.70103	-2.50441	-2.38851	-2.50032	-2.50032	-2.50032	-2.71615
-2.32887	-2.32974	-2.45698	-2.32397	-2.2541	-2.27239	-2.33917	-2.55514	-2.55514	-2.55514	-2.55514	-2.62558	-2.62558	-2.44948	-2.43355	-2.60092	-2.60092	-2.61053	-2.50759	-2.57644	-2.39202	-2.29092	-2.59273	-2.59273	-2.59273	-2.59273	-2.54724	-2.4486	-2.48508	-2.44448	-2.29907	-2.5261	-2.5261	-2.52908	-2.4225	-2.43207	-2.65802	-2.65802	-2.5773	-2.62454	-2.62454	-2.62761	-2.66345	-2.69395	-2.49602	-2.37761	-2.48894	-2.48894	-2.48894	-2.70556
-2.3049	-2.30369	-2.4336	-2.30438	-2.23542	-2.25296	-2.31843	-2.53206	-2.53206	-2.53206	-2.53206	-2.60148	-2.60148	-2.42207	-2.40502	-2.5747	-2.5747	-2.58566	-2.48096	-2.54926	-2.36472	-2.26424	-2.56832	-2.56832	-2.56832	-2.56832	-2.52569	-2.42699	-2.46278	-2.42007	-2.27218	-2.49936	-2.49936	-2.50437	-2.39735	-2.40786	-2.6352	-2.6352	-2.55334	-2.6015	-2.6015	-2.60423	-2.63705	-2.66679	-2.47095	-2.35496	-2.46653	-2.46653	-2.46653	-2.68295
[truncated: 1,764 more columns]
