# Supplementary material for: Classification of multicategory edible fungi based on the infrared spectra of caps and stalks
Source: PLoS One. 2020 Aug 24;15(8):e0238149. doi: 10.1371/journal.pone.0238149 (PMC7444812; doi:10.1371/journal.pone.0238149)
Supplement: S1 Data — (ZIP) [file pone.0238149.s001.zip › Data set/Caps of club fungi.xlsx]

## Sheet: Sheet1
-2.4244	-2.37266	-2.36044	-2.31803	-2.24341	-2.3484	-2.45577	-2.27308	-2.35116	-2.35116	-2.44077	-2.19119	-2.12291	-2.18043	-2.39578	-2.43436	-2.39438	-2.41542	-2.50957	-2.50957	-2.41088	-2.31306	-2.18603	-2.13959	-2.24306	-2.34699	-2.35094	-2.47639	-2.47639	-2.29146	-2.2414	-2.30536	-2.45442	-2.54136	-2.3304	-2.37962	-2.3737	-2.23423	-2.20177	-2.38	-2.38	-2.53594	-2.31181	-2.40851	-2.4613	-2.33858	-2.32136	-2.35574	-2.51588	-2.51588
-2.42704	-2.3728	-2.35931	-2.31719	-2.24352	-2.34963	-2.45764	-2.27501	-2.35281	-2.35281	-2.44576	-2.1974	-2.12685	-2.1835	-2.40078	-2.43983	-2.39741	-2.41553	-2.50808	-2.50808	-2.41209	-2.31697	-2.19063	-2.14278	-2.24429	-2.34783	-2.35247	-2.47778	-2.47778	-2.29545	-2.24624	-2.30946	-2.45816	-2.54535	-2.33386	-2.38155	-2.37494	-2.23616	-2.20472	-2.38402	-2.38402	-2.53794	-2.31505	-2.41428	-2.46675	-2.34181	-2.32287	-2.35682	-2.51771	-2.51771
-2.46371	-2.41095	-2.39875	-2.35587	-2.28094	-2.38668	-2.49467	-2.313	-2.39318	-2.39318	-2.48466	-2.23403	-2.16366	-2.2202	-2.43628	-2.47491	-2.43318	-2.45229	-2.54588	-2.54588	-2.44904	-2.35151	-2.22428	-2.17781	-2.28251	-2.38877	-2.39292	-2.51629	-2.51629	-2.33387	-2.28289	-2.345	-2.49373	-2.57956	-2.36689	-2.41578	-2.40993	-2.27049	-2.23953	-2.42015	-2.42015	-2.57463	-2.3508	-2.44916	-2.50164	-2.37668	-2.35756	-2.39218	-2.55419	-2.55419
-0.99236	-0.97356	-0.94398	-0.95348	-1.00523	-1.07466	-1.12513	-1.12822	-1.11014	-1.08034	-1.0104	-0.93923	-0.91155	-0.93055	-0.97931	-1.02809	-1.07557	-1.1203	-1.11883	-1.08513	-1.06349	-1.04276	-1.01312	-0.9887	-0.97612	-0.97788	-0.98433	-0.99616	-1.02339	-1.04639	-1.05306	-1.05561	-1.0515	-1.04515	-1.04682	-1.0488	-1.05374	-1.06367	-1.07726	-1.09514	-1.10352	-1.09768	-1.08801	-1.0707	-1.04616	-1.0305	-1.01614	-0.99686	-0.99266	-1.00658
-0.98455	-0.96543	-0.93596	-0.94616	-0.99773	-1.06494	-1.11331	-1.11759	-1.10223	-1.07345	-1.00292	-0.93041	-0.90048	-0.91807	-0.96797	-1.01732	-1.06242	-1.10426	-1.10136	-1.06742	-1.04706	-1.02932	-1.00262	-0.9792	-0.96607	-0.96657	-0.97166	-0.98305	-1.01077	-1.03511	-1.04329	-1.04657	-1.04329	-1.03749	-1.03828	-1.03879	-1.0429	-1.05402	-1.0702	-1.08855	-1.09421	-1.08545	-1.07546	-1.06006	-1.03729	-1.02146	-1.00585	-0.9858	-0.98032	-0.99258
-0.98763	-0.97118	-0.94274	-0.95206	-1.00138	-1.06687	-1.11385	-1.11694	-1.1024	-1.07384	-1.00133	-0.9296	-0.90449	-0.92505	-0.97242	-1.01831	-1.06474	-1.10969	-1.10626	-1.07032	-1.04972	-1.03157	-1.00351	-0.97981	-0.96789	-0.97079	-0.97859	-0.99063	-1.01629	-1.03747	-1.04393	-1.04765	-1.04472	-1.03907	-1.04101	-1.04249	-1.04678	-1.0568	-1.07072	-1.08786	-1.0944	-1.08712	-1.07725	-1.06053	-1.03632	-1.02033	-1.00623	-0.98835	-0.98435	-0.99593
-0.94521	-0.92368	-0.89097	-0.89864	-0.94814	-1.0158	-1.06816	-1.07511	-1.05849	-1.0276	-0.95848	-0.89147	-0.86557	-0.88088	-0.92518	-0.97234	-1.02	-1.06597	-1.06565	-1.03143	-1.00963	-0.99012	-0.96037	-0.93472	-0.9221	-0.92496	-0.93219	-0.94339	-0.96944	-0.9915	-0.99735	-1.00014	-0.99738	-0.9921	-0.99338	-0.99367	-0.9979	-1.00928	-1.02417	-1.04098	-1.04771	-1.04129	-1.03008	-1.00999	-0.98394	-0.9688	-0.95614	-0.93898	-0.93557	-0.94838
-0.94783	-0.92951	-0.90064	-0.9085	-0.95689	-1.02544	-1.07753	-1.0815	-1.06374	-1.03419	-0.96399	-0.89323	-0.86585	-0.8833	-0.92946	-0.97551	-1.0209	-1.06515	-1.0641	-1.03064	-1.01029	-0.9924	-0.96466	-0.9403	-0.92739	-0.92828	-0.93354	-0.94534	-0.97278	-0.99501	-1.00064	-1.00281	-0.99973	-0.99555	-0.99858	-0.9997	-1.00248	-1.01061	-1.02323	-1.04049	-1.04781	-1.04101	-1.03136	-1.01337	-0.9871	-0.97164	-0.96054	-0.94476	-0.94142	-0.9541
-0.9445	-0.92419	-0.89464	-0.90526	-0.95648	-1.02326	-1.07209	-1.07727	-1.06318	-1.03494	-0.96409	-0.89238	-0.8632	-0.88017	-0.92867	-0.97668	-1.02305	-1.06842	-1.06738	-1.03295	-1.01086	-0.98996	-0.96036	-0.93621	-0.9225	-0.92266	-0.92944	-0.94179	-0.9685	-0.99192	-0.99924	-1.00087	-0.99681	-0.99266	-0.99467	-0.99412	-0.99746	-1.00812	-1.02309	-1.04164	-1.04964	-1.04271	-1.03134	-1.01287	-0.98924	-0.97446	-0.9597	-0.9416	-0.94032	-0.95544
-0.98557	-0.96906	-0.93999	-0.94645	-0.99417	-1.06177	-1.11106	-1.11355	-1.09824	-1.07265	-1.004	-0.93169	-0.90263	-0.92073	-0.96858	-1.01538	-1.06051	-1.10377	-1.10178	-1.06892	-1.04928	-1.0289	-0.9974	-0.97156	-0.95793	-0.95864	-0.96584	-0.97996	-1.00841	-1.03012	-1.03427	-1.03512	-1.03079	-1.02438	-1.02524	-1.02692	-1.03302	-1.04434	-1.05816	-1.07492	-1.08105	-1.07305	-1.06334	-1.04735	-1.02259	-1.00475	-0.98952	-0.97266	-0.971	-0.98436
-1.02298	-1.00239	-0.96985	-0.97771	-1.027	-1.09355	-1.14301	-1.14718	-1.13112	-1.10164	-1.03076	-0.95944	-0.93151	-0.9505	-1.00001	-1.04929	-1.09711	-1.14254	-1.14104	-1.10534	-1.08229	-1.06251	-1.03369	-1.00872	-0.99515	-0.99583	-1.00088	-1.01146	-1.0382	-1.06084	-1.06725	-1.07099	-1.06902	-1.06351	-1.06433	-1.065	-1.06924	-1.07887	-1.09247	-1.11055	-1.11711	-1.10787	-1.09652	-1.07935	-1.0556	-1.04092	-1.02789	-1.01037	-1.00646	-1.01834
-1.01834	-0.99874	-0.96816	-0.9756	-1.02536	-1.09487	-1.1463	-1.15041	-1.13438	-1.10633	-1.03623	-0.96421	-0.93591	-0.95432	-1.00227	-1.04937	-1.09488	-1.13898	-1.138	-1.10405	-1.08165	-1.06134	-1.03218	-1.00559	-0.98919	-0.98977	-0.99881	-1.01356	-1.04162	-1.06387	-1.06921	-1.0707	-1.06705	-1.0621	-1.06344	-1.06369	-1.06855	-1.0795	-1.09274	-1.10874	-1.11498	-1.10858	-1.10028	-1.08376	-1.05837	-1.04233	-1.02887	-1.0104	-1.00567	-1.01772
-1.02516	-1.00627	-0.97793	-0.98839	-1.03865	-1.10488	-1.15297	-1.15552	-1.13906	-1.11133	-1.04129	-0.96905	-0.94001	-0.95682	-1.00429	-1.05307	-1.10061	-1.14549	-1.14429	-1.10992	-1.0873	-1.0667	-1.03704	-1.01175	-0.99936	-1.00244	-1.00918	-1.01983	-1.04567	-1.06758	-1.07416	-1.07855	-1.07615	-1.06826	-1.06645	-1.06687	-1.07388	-1.08684	-1.10002	-1.11407	-1.11889	-1.11169	-1.10219	-1.08583	-1.06298	-1.04805	-1.03244	-1.0119	-1.00763	-1.02166
-1.01567	-0.99729	-0.96756	-0.97647	-1.02667	-1.09392	-1.14267	-1.14636	-1.13133	-1.10306	-1.03161	-0.95823	-0.92804	-0.94391	-0.99008	-1.03769	-1.08632	-1.13357	-1.13201	-1.09557	-1.0732	-1.05424	-1.02591	-1.00186	-0.98873	-0.98784	-0.99195	-1.00547	-1.03557	-1.05904	-1.0651	-1.06733	-1.06366	-1.05858	-1.06024	-1.05992	-1.06282	-1.07279	-1.08728	-1.10478	-1.11071	-1.10216	-1.09135	-1.07481	-1.05251	-1.03765	-1.02179	-1.00179	-0.99741	-1.00964
-1.03377	-1.01675	-0.98755	-0.99439	-1.0412	-1.10686	-1.15761	-1.16373	-1.148	-1.11787	-1.04622	-0.97388	-0.94422	-0.96114	-1.01066	-1.06082	-1.10774	-1.15201	-1.15089	-1.11616	-1.09276	-1.07159	-1.04187	-1.01644	-1.00274	-1.00406	-1.01085	-1.02408	-1.05277	-1.07612	-1.08347	-1.08786	-1.08489	-1.07768	-1.07709	-1.07607	-1.07807	-1.08678	-1.10145	-1.11991	-1.12635	-1.11887	-1.11001	-1.09373	-1.06862	-1.0517	-1.03682	-1.0177	-1.01304	-1.0254
-0.9433	-0.92545	-0.89457	-0.90377	-0.95613	-1.02391	-1.07051	-1.07277	-1.05812	-1.03012	-0.95893	-0.88746	-0.85967	-0.87772	-0.9261	-0.97453	-1.02257	-1.06924	-1.06808	-1.03288	-1.01101	-0.99073	-0.95964	-0.93293	-0.91927	-0.92124	-0.92832	-0.94134	-0.97087	-0.99555	-1.00214	-1.00465	-1.00107	-0.99408	-0.99324	-0.99274	-0.99782	-1.01019	-1.02525	-1.04195	-1.04873	-1.04227	-1.03147	-1.01248	-0.98672	-0.97057	-0.95832	-0.94335	-0.94089	-0.95324
-0.9466	-0.92901	-0.89905	-0.9056	-0.95248	-1.01927	-1.0712	-1.07644	-1.05818	-1.02697	-0.95685	-0.88656	-0.8592	-0.87832	-0.92675	-0.9729	-1.0175	-1.06231	-1.06264	-1.03023	-1.00913	-0.98769	-0.9566	-0.93238	-0.92176	-0.9255	-0.93346	-0.94549	-0.97096	-0.99198	-0.99763	-0.99901	-0.99471	-0.99057	-0.99421	-0.99687	-1.00287	-1.01371	-1.02736	-1.04443	-1.05008	-1.04086	-1.03032	-1.01372	-0.98901	-0.97312	-0.96044	-0.94496	-0.94371	-0.95693
-0.95846	-0.94263	-0.91547	-0.92416	-0.97082	-1.03457	-1.08146	-1.08367	-1.06711	-1.03856	-0.97001	-0.90208	-0.87577	-0.89304	-0.94015	-0.98826	-1.03556	-1.08025	-1.07802	-1.04235	-1.01948	-1.00097	-0.97482	-0.95019	-0.93446	-0.93432	-0.94039	-0.95234	-0.98048	-1.00485	-1.01263	-1.01568	-1.01228	-1.00677	-1.00736	-1.00782	-1.01382	-1.02525	-1.03913	-1.05689	-1.06355	-1.05539	-1.04572	-1.02973	-1.00511	-0.98694	-0.97037	-0.95257	-0.951	-0.96512
-0.94372	-0.92688	-0.8985	-0.90742	-0.95672	-1.02406	-1.07401	-1.07727	-1.05857	-1.02764	-0.95795	-0.88801	-0.86047	-0.87798	-0.9238	-0.97043	-1.01922	-1.06642	-1.06521	-1.03019	-1.00736	-0.98588	-0.95666	-0.93321	-0.92057	-0.92164	-0.928	-0.94057	-0.96811	-0.98948	-0.99342	-0.9959	-0.99564	-0.99174	-0.99182	-0.99177	-0.99651	-1.00697	-1.02014	-1.03648	-1.04318	-1.03626	-1.02613	-1.00949	-0.98682	-0.97142	-0.95592	-0.93683	-0.93266	-0.94552
-0.95495	-0.93962	-0.90927	-0.91403	-0.96158	-1.02841	-1.07721	-1.08084	-1.06621	-1.04003	-0.9715	-0.9006	-0.87159	-0.88751	-0.93415	-0.98129	-1.02638	-1.06975	-1.06829	-1.0359	-1.0174	-0.99924	-0.96982	-0.94593	-0.93483	-0.93631	-0.94202	-0.95499	-0.98318	-1.00524	-1.01024	-1.01204	-1.0082	-1.00116	-1.00026	-0.99924	-1.0036	-1.0166	-1.03367	-1.05149	-1.05616	-1.04597	-1.03473	-1.01954	-0.99775	-0.98232	-0.96709	-0.9477	-0.94287	-0.95585
-0.98254	-0.96407	-0.93534	-0.94527	-0.99442	-1.05961	-1.10733	-1.10958	-1.09132	-1.06175	-0.99409	-0.92634	-0.89955	-0.91829	-0.96797	-1.01632	-1.06232	-1.10673	-1.10466	-1.06916	-1.04661	-1.02634	-0.99639	-0.9709	-0.95836	-0.96097	-0.96719	-0.97777	-1.00491	-1.0285	-1.03414	-1.03561	-1.03306	-1.02907	-1.03052	-1.02954	-1.03131	-1.04054	-1.05672	-1.07771	-1.08616	-1.07782	-1.06635	-1.04955	-1.02624	-1.00956	-0.99281	-0.97323	-0.97004	-0.98381
-0.89791	-0.88087	-0.85398	-0.86501	-0.91474	-0.9805	-1.02941	-1.03392	-1.0166	-0.98445	-0.91291	-0.84454	-0.82053	-0.84009	-0.88802	-0.9356	-0.97992	-1.02178	-1.02135	-0.98973	-0.96704	-0.9442	-0.91399	-0.89065	-0.88045	-0.88385	-0.89153	-0.90545	-0.93219	-0.95218	-0.95774	-0.9598	-0.95367	-0.94641	-0.9495	-0.95209	-0.95644	-0.96793	-0.98422	-1.00184	-1.00731	-0.99883	-0.98786	-0.97005	-0.94553	-0.93082	-0.91873	-0.90219	-0.90044	-0.9162
-0.91462	-0.89647	-0.86708	-0.87561	-0.92554	-0.99152	-1.03871	-1.04271	-1.02835	-1.00036	-0.93116	-0.86292	-0.83778	-0.85578	-0.90174	-0.94786	-0.99368	-1.03785	-1.03559	-1.00098	-0.98021	-0.96206	-0.93398	-0.90863	-0.89375	-0.89269	-0.89615	-0.90717	-0.9379	-0.96497	-0.97162	-0.97199	-0.96703	-0.96025	-0.96091	-0.96338	-0.97165	-0.98584	-1.0018	-1.01851	-1.02281	-1.01359	-1.00271	-0.98371	-0.95689	-0.93976	-0.92594	-0.91048	-0.90906	-0.9206
-0.90587	-0.89183	-0.86317	-0.86953	-0.91755	-0.98433	-1.03253	-1.03476	-1.01862	-0.99177	-0.92356	-0.8521	-0.82256	-0.84098	-0.89084	-0.93892	-0.98463	-1.02923	-1.02756	-0.99195	-0.96866	-0.94861	-0.92081	-0.89621	-0.88161	-0.88277	-0.891	-0.90549	-0.93449	-0.9575	-0.96435	-0.96927	-0.9677	-0.95984	-0.95582	-0.95307	-0.95789	-0.97068	-0.98667	-1.00387	-1.00909	-1.00134	-0.99243	-0.97646	-0.95264	-0.93738	-0.92449	-0.90871	-0.90743	-0.92037
-0.98798	-0.96933	-0.93945	-0.94799	-0.99661	-1.06315	-1.11273	-1.11573	-1.09791	-1.0681	-0.99813	-0.92827	-0.90279	-0.92371	-0.97231	-1.01845	-1.06422	-1.1082	-1.10397	-1.06745	-1.04544	-1.02545	-0.99572	-0.97018	-0.95768	-0.96138	-0.96874	-0.97912	-1.00492	-1.02826	-1.03599	-1.03982	-1.03627	-1.02794	-1.02742	-1.02914	-1.03378	-1.04261	-1.05561	-1.07398	-1.08321	-1.0778	-1.06833	-1.051	-1.02599	-1.00945	-0.99513	-0.97787	-0.9749	-0.98687
-0.95029	-0.93007	-0.90087	-0.91072	-0.96106	-1.02883	-1.07811	-1.08078	-1.06378	-1.03495	-0.96498	-0.89261	-0.8619	-0.87943	-0.93044	-0.98095	-1.02763	-1.07183	-1.07069	-1.03661	-1.01485	-0.9957	-0.96791	-0.94303	-0.92783	-0.92802	-0.9361	-0.95085	-0.97893	-1.00062	-1.00503	-1.00559	-1.0028	-0.99981	-1.00167	-1.00109	-1.00496	-1.01631	-1.03175	-1.049	-1.05329	-1.0435	-1.03288	-1.01677	-0.99431	-0.9796	-0.96429	-0.94444	-0.94076	-0.95488
-0.95636	-0.93989	-0.90859	-0.91498	-0.96419	-1.03166	-1.08039	-1.08307	-1.06732	-1.04043	-0.97179	-0.89986	-0.86877	-0.88426	-0.93114	-0.97829	-1.02626	-1.07406	-1.07383	-1.03795	-1.01428	-0.99413	-0.96506	-0.94	-0.92873	-0.93296	-0.93939	-0.94892	-0.97384	-0.99608	-1.00342	-1.00715	-1.00489	-0.99987	-0.99972	-0.99819	-1.00235	-1.01327	-1.02707	-1.04515	-1.05316	-1.04623	-1.03641	-1.01965	-0.99543	-0.97848	-0.96175	-0.94169	-0.93782	-0.95178
-1.00376	-0.98532	-0.95571	-0.96455	-1.01371	-1.08049	-1.12961	-1.13165	-1.11381	-1.08601	-1.01827	-0.94827	-0.91993	-0.93793	-0.98589	-1.03278	-1.07878	-1.12404	-1.12384	-1.09016	-1.06768	-1.04648	-1.01653	-0.99164	-0.97815	-0.97914	-0.98635	-0.99926	-1.02523	-1.04619	-1.05364	-1.05875	-1.05544	-1.04701	-1.04542	-1.04524	-1.05036	-1.06241	-1.07845	-1.09736	-1.10373	-1.0938	-1.0815	-1.06439	-1.04189	-1.02826	-1.01486	-0.99638	-0.99308	-1.00697
-1.00551	-0.98735	-0.95736	-0.96438	-1.01173	-1.07788	-1.12779	-1.13176	-1.11494	-1.08583	-1.01503	-0.94191	-0.9132	-0.9332	-0.9833	-1.03192	-1.07762	-1.12022	-1.11745	-1.0819	-1.05792	-1.037	-1.00891	-0.98552	-0.97334	-0.976	-0.98405	-0.99653	-1.02195	-1.04277	-1.05034	-1.05578	-1.05305	-1.04514	-1.04336	-1.04232	-1.04692	-1.05987	-1.07664	-1.09349	-1.09779	-1.08942	-1.08017	-1.06433	-1.04006	-1.02286	-1.00786	-0.99081	-0.98882	-1.00255
-1.07381	-1.05515	-1.02483	-1.03382	-1.08392	-1.15093	-1.20039	-1.20439	-1.1876	-1.15844	-1.08908	-1.01804	-0.98913	-1.00742	-1.05628	-1.10316	-1.14703	-1.1898	-1.18901	-1.15658	-1.1363	-1.11786	-1.09028	-1.06601	-1.05136	-1.0509	-1.05736	-1.07042	-1.09797	-1.12033	-1.12723	-1.13172	-1.12886	-1.12122	-1.12091	-1.12203	-1.1272	-1.1371	-1.14898	-1.16414	-1.17019	-1.1633	-1.15454	-1.13933	-1.11668	-1.1019	-1.08754	-1.06895	-1.06589	-1.07903
-1.04513	-1.02426	-0.99168	-0.99899	-1.04901	-1.11642	-1.16541	-1.16926	-1.15332	-1.12472	-1.05499	-0.98357	-0.95433	-0.97177	-1.02138	-1.07191	-1.11921	-1.1619	-1.15778	-1.12181	-1.09935	-1.0791	-1.04983	-1.0251	-1.01247	-1.01507	-1.02238	-1.03381	-1.06012	-1.08384	-1.09186	-1.09432	-1.08911	-1.08034	-1.07885	-1.07945	-1.08481	-1.09577	-1.1106	-1.12901	-1.13653	-1.12882	-1.11748	-1.09992	-1.07636	-1.06093	-1.04621	-1.02808	-1.0248	-1.03666
-1.06147	-1.0417	-1.01279	-1.0228	-1.07254	-1.13891	-1.18763	-1.19008	-1.17141	-1.14125	-1.07296	-1.00458	-0.97726	-0.99487	-1.04276	-1.09115	-1.13866	-1.18311	-1.18021	-1.14474	-1.12303	-1.10321	-1.07299	-1.04764	-1.03503	-1.03679	-1.04295	-1.05408	-1.08081	-1.10422	-1.11148	-1.11448	-1.11098	-1.10438	-1.10442	-1.1044	-1.10848	-1.11972	-1.13481	-1.1516	-1.15757	-1.15053	-1.13999	-1.12085	-1.09521	-1.07969	-1.06585	-1.04809	-1.04489	-1.05724
-1.04421	-1.0283	-0.99987	-1.00776	-1.05618	-1.12285	-1.17133	-1.17432	-1.15877	-1.13045	-1.05981	-0.98813	-0.95953	-0.97733	-1.02507	-1.07152	-1.11721	-1.16231	-1.16132	-1.12691	-1.10452	-1.08462	-1.05686	-1.0337	-1.02046	-1.0196	-1.02425	-1.03676	-1.06509	-1.08841	-1.0955	-1.09873	-1.09498	-1.08769	-1.08693	-1.08685	-1.09183	-1.10286	-1.11713	-1.13439	-1.13975	-1.13023	-1.11931	-1.10257	-1.07883	-1.06342	-1.04859	-1.0294	-1.02635	-1.0415
-0.93655	-0.92062	-0.89104	-0.89731	-0.94424	-1.01137	-1.0627	-1.06684	-1.04867	-1.01796	-0.94702	-0.8753	-0.84713	-0.86618	-0.91652	-0.96688	-1.01402	-1.05718	-1.05385	-1.01857	-0.99757	-0.97911	-0.94939	-0.9218	-0.90728	-0.91101	-0.92036	-0.93398	-0.96302	-0.98722	-0.99287	-0.99345	-0.98847	-0.98129	-0.98076	-0.98124	-0.98723	-0.99968	-1.01605	-1.03457	-1.03905	-1.0285	-1.01779	-1.00176	-0.97848	-0.9628	-0.94821	-0.93059	-0.92693	-0.93759
-0.93018	-0.91486	-0.88444	-0.89108	-0.93845	-1.0039	-1.05342	-1.05842	-1.04397	-1.017	-0.94627	-0.87221	-0.84277	-0.86155	-0.90982	-0.95729	-1.00441	-1.05018	-1.04999	-1.01694	-0.99517	-0.97416	-0.94398	-0.91835	-0.90436	-0.90502	-0.91188	-0.9261	-0.95574	-0.97958	-0.98635	-0.98925	-0.98433	-0.97527	-0.97439	-0.9747	-0.97849	-0.98847	-1.0028	-1.02064	-1.02708	-1.01793	-1.00661	-0.99014	-0.96624	-0.9508	-0.93822	-0.92128	-0.91805	-0.93206
-0.91872	-0.90249	-0.87669	-0.8871	-0.93514	-1.00021	-1.04956	-1.05402	-1.0368	-1.00556	-0.93381	-0.86292	-0.83632	-0.85586	-0.9043	-0.95111	-0.99709	-1.04254	-1.04113	-1.00506	-0.98176	-0.96279	-0.93625	-0.91212	-0.89654	-0.89525	-0.90099	-0.91368	-0.94223	-0.96714	-0.97519	-0.97733	-0.97182	-0.96501	-0.96792	-0.97022	-0.97284	-0.9802	-0.99355	-1.01278	-1.02089	-1.01279	-1.00186	-0.98527	-0.96214	-0.94712	-0.93309	-0.91496	-0.91052	-0.92182
-0.93204	-0.91208	-0.87896	-0.88435	-0.93422	-1.00356	-1.05385	-1.0574	-1.04181	-1.01416	-0.94393	-0.87286	-0.84716	-0.86868	-0.91849	-0.96544	-1.01059	-1.05391	-1.05046	-1.0153	-0.99498	-0.97684	-0.94801	-0.92249	-0.90944	-0.91235	-0.91917	-0.92991	-0.95752	-0.98173	-0.98747	-0.98933	-0.98744	-0.98251	-0.98238	-0.98257	-0.98878	-1.0015	-1.01564	-1.03146	-1.03744	-1.03026	-1.02102	-1.00496	-0.98018	-0.96259	-0.94761	-0.93056	-0.92812	-0.9406
-0.92459	-0.90712	-0.8782	-0.88746	-0.93789	-1.00441	-1.05199	-1.05545	-1.04011	-1.01129	-0.94075	-0.86979	-0.84171	-0.85996	-0.90858	-0.95621	-1.0026	-1.04705	-1.04372	-1.00788	-0.98827	-0.97204	-0.9441	-0.91804	-0.90362	-0.90597	-0.91413	-0.92511	-0.94956	-0.97155	-0.97904	-0.98308	-0.98157	-0.97686	-0.9775	-0.97812	-0.98369	-0.99565	-1.01101	-1.02916	-1.03538	-1.02642	-1.01581	-0.99893	-0.97315	-0.95504	-0.93929	-0.92029	-0.91779	-0.93379
-0.92922	-0.91088	-0.88147	-0.88979	-0.93717	-1.00189	-1.05011	-1.0543	-1.03947	-1.01205	-0.94303	-0.87216	-0.84401	-0.8625	-0.91066	-0.95787	-1.00361	-1.04673	-1.04365	-1.00962	-0.98885	-0.96916	-0.94153	-0.91887	-0.905	-0.90459	-0.91126	-0.92321	-0.94889	-0.97174	-0.98022	-0.98533	-0.98408	-0.9786	-0.97772	-0.97547	-0.97841	-0.99013	-1.00501	-1.02038	-1.02564	-1.02046	-1.01384	-0.9978	-0.97364	-0.95955	-0.94668	-0.92829	-0.92378	-0.93548
-0.98832	-0.97104	-0.94292	-0.95234	-1.00117	-1.0661	-1.11409	-1.11893	-1.10268	-1.07086	-0.99894	-0.92853	-0.90005	-0.91602	-0.96339	-1.01272	-1.06071	-1.10509	-1.10272	-1.06808	-1.04656	-1.02761	-0.99957	-0.97487	-0.9606	-0.96057	-0.9667	-0.98028	-1.00974	-1.03284	-1.03797	-1.04058	-1.03791	-1.03121	-1.03008	-1.029	-1.03329	-1.04521	-1.06082	-1.07905	-1.08597	-1.07759	-1.06685	-1.05133	-1.02873	-1.01155	-0.99382	-0.97452	-0.97317	-0.98772
-1.00812	-0.99055	-0.96052	-0.96744	-1.01538	-1.08134	-1.13045	-1.13458	-1.11823	-1.08987	-1.02193	-0.95253	-0.92329	-0.93907	-0.98654	-1.03412	-1.08008	-1.12589	-1.12612	-1.09092	-1.06689	-1.04573	-1.01598	-0.991	-0.97902	-0.98254	-0.99021	-1.00228	-1.02925	-1.05102	-1.05624	-1.05957	-1.0579	-1.0522	-1.05152	-1.0506	-1.05443	-1.06392	-1.07673	-1.09343	-1.09992	-1.09304	-1.08356	-1.06601	-1.04118	-1.02565	-1.01165	-0.99373	-0.99143	-1.00559
-1.02265	-1.00357	-0.97427	-0.98233	-1.03149	-1.09898	-1.14841	-1.15201	-1.1355	-1.10613	-1.03638	-0.96711	-0.94119	-0.9601	-1.00641	-1.05088	-1.09611	-1.14144	-1.13979	-1.10554	-1.0854	-1.06605	-1.03573	-1.00993	-0.99627	-0.99803	-1.00598	-1.01865	-1.04423	-1.06483	-1.07005	-1.07243	-1.07015	-1.06522	-1.06497	-1.06434	-1.06882	-1.07872	-1.0922	-1.11088	-1.11912	-1.11199	-1.10223	-1.08534	-1.06	-1.04238	-1.02605	-1.00674	-1.00408	-1.0191
-0.9286	-0.91287	-0.88273	-0.88844	-0.93773	-1.0074	-1.05813	-1.06193	-1.04635	-1.01768	-0.94565	-0.87201	-0.84363	-0.86399	-0.91405	-0.96257	-1.01064	-1.05648	-1.05488	-1.02169	-1.00121	-0.9801	-0.94943	-0.92498	-0.91215	-0.91249	-0.91804	-0.9302	-0.95851	-0.98264	-0.98929	-0.99261	-0.99142	-0.98496	-0.98179	-0.9801	-0.98476	-0.99592	-1.01224	-1.03194	-1.03797	-1.02862	-1.01846	-1.00246	-0.97817	-0.9614	-0.94764	-0.93148	-0.92793	-0.93873
-0.928	-0.91061	-0.88292	-0.89372	-0.94487	-1.01269	-1.06153	-1.06323	-1.04569	-1.01721	-0.94699	-0.87483	-0.84517	-0.86189	-0.90988	-0.95886	-1.00768	-1.05473	-1.05398	-1.01805	-0.99361	-0.97229	-0.94384	-0.91995	-0.90646	-0.90806	-0.91582	-0.92796	-0.95422	-0.97721	-0.98456	-0.98722	-0.98365	-0.97861	-0.98127	-0.98317	-0.98719	-0.99693	-1.01177	-1.03034	-1.03715	-1.02869	-1.01806	-1.00179	-0.97818	-0.96284	-0.94943	-0.93152	-0.92758	-0.94099
-0.92818	-0.90997	-0.88193	-0.8911	-0.94136	-1.01068	-1.06054	-1.06159	-1.04141	-1.00878	-0.93728	-0.86842	-0.84406	-0.86478	-0.91345	-0.96079	-1.00647	-1.04964	-1.04768	-1.01478	-0.99457	-0.97475	-0.94478	-0.92014	-0.90905	-0.91342	-0.92072	-0.93077	-0.95669	-0.98002	-0.98703	-0.98999	-0.98734	-0.98235	-0.9835	-0.98385	-0.98827	-0.9988	-1.01236	-1.02799	-1.03278	-1.0244	-1.01321	-0.99645	-0.97599	-0.96336	-0.94827	-0.92855	-0.9255	-0.93916
-0.95228	-0.93549	-0.90714	-0.91489	-0.96257	-1.02851	-1.077	-1.08073	-1.06523	-1.03582	-0.96362	-0.89218	-0.86728	-0.88884	-0.93788	-0.98387	-1.0279	-1.07275	-1.07333	-1.03891	-1.01471	-0.99305	-0.96292	-0.93635	-0.92219	-0.92477	-0.93312	-0.94698	-0.97649	-1.00076	-1.00588	-1.0061	-1.00162	-0.99575	-0.99821	-1.00137	-1.00582	-1.01268	-1.02331	-1.04058	-1.04911	-1.04225	-1.0307	-1.01248	-0.98936	-0.97621	-0.96344	-0.94405	-0.93828	-0.95085
-1.62981	-1.72236	-1.82113	-1.93677	-2.02392	-2.07388	-2.12392	-1.80372	-1.78837	-1.93706	-1.92617	-1.98463	-2.01674	-1.96808	-2.03298	-2.02371	-1.88448	-1.93321	-1.95993	-1.98924	-2.01148	-1.92649	-1.89986	-2.00824	-2.03297	-1.96144	-1.86357	-1.9573	-1.97283	-1.76775	-1.70031	-1.82615	-2.04731	-2.04731	-2.04731	-2.02469	-2.04153	-2.17674	-2.17674	-2.17674	-2.19238	-1.99903	-2.03699	-2.08704	-2.00567	-1.99015	-1.98408	-1.91233	-1.88073	-1.88654
-0.96001	-0.94208	-0.91022	-0.91649	-0.96567	-1.03383	-1.08527	-1.09123	-1.07579	-1.04568	-0.97367	-0.90246	-0.87497	-0.89186	-0.93902	-0.98864	-1.03671	-1.07963	-1.07511	-1.03881	-1.01728	-1.00013	-0.97383	-0.94903	-0.93372	-0.93382	-0.94047	-0.95275	-0.9796	-1.00161	-1.00713	-1.00945	-1.00703	-1.00216	-1.00326	-1.00305	-1.006	-1.01722	-1.03437	-1.05299	-1.05812	-1.04813	-1.03644	-1.02035	-0.99815	-0.98322	-0.96952	-0.95209	-0.94862	-0.96134
-0.98867	-0.96835	-0.93645	-0.94347	-0.99355	-1.06225	-1.11147	-1.11311	-1.09472	-1.06474	-0.99472	-0.92522	-0.89893	-0.91732	-0.96514	-1.01299	-1.05876	-1.10226	-1.10183	-1.06988	-1.04911	-1.02931	-1.00086	-0.97687	-0.96345	-0.96418	-0.97098	-0.98405	-1.01263	-1.03639	-1.042	-1.04276	-1.03753	-1.03052	-1.03249	-1.03525	-1.04073	-1.05157	-1.06539	-1.08105	-1.08586	-1.07767	-1.06692	-1.04861	-1.02373	-1.00835	-0.99389	-0.97483	-0.97219	-0.98749
-1.02051	-1.0052	-0.97593	-0.98215	-1.02939	-1.09683	-1.14766	-1.15207	-1.13591	-1.10696	-1.0363	-0.96421	-0.93604	-0.95467	-1.00227	-1.0502	-1.09838	-1.14336	-1.14119	-1.10637	-1.08312	-1.06188	-1.03277	-1.00833	-0.99516	-0.99634	-1.00255	-1.01445	-1.04241	-1.06655	-1.07342	-1.07526	-1.07045	-1.06339	-1.0641	-1.0648	-1.06919	-1.07995	-1.09379	-1.10941	-1.11403	-1.10572	-1.09578	-1.07906	-1.05527	-1.0396	-1.02453	-1.00529	-1.00116	-1.01435
-1.02675	-1.00842	-0.97781	-0.98516	-1.03435	-1.10212	-1.15213	-1.15511	-1.13729	-1.10779	-1.03763	-0.96614	-0.93677	-0.95225	-0.998	-1.04616	-1.09578	-1.1438	-1.1439	-1.10972	-1.0885	-1.06883	-1.03881	-1.01422	-1.0015	-1.00168	-1.00714	-1.02008	-1.04958	-1.07394	-1.07979	-1.08105	-1.07662	-1.06919	-1.06889	-1.06985	-1.07442	-1.0844	-1.09825	-1.116	-1.1247	-1.11915	-1.10888	-1.09011	-1.06353	-1.04662	-1.0327	-1.01416	-1.00895	-1.02087
-0.95917	-0.94242	-0.91167	-0.91911	-0.96834	-1.03492	-1.08481	-1.08951	-1.07175	-1.04041	-0.96997	-0.89946	-0.87096	-0.8879	-0.93466	-0.98231	-1.03046	-1.07604	-1.07417	-1.03956	-1.01782	-0.99878	-0.97073	-0.94668	-0.93539	-0.93759	-0.94144	-0.95152	-0.98001	-1.0049	-1.0127	-1.01637	-1.01387	-1.00835	-1.00905	-1.0096	-1.0143	-1.02339	-1.03431	-1.05018	-1.05724	-1.05029	-1.04136	-1.02473	-0.99902	-0.98248	-0.96816	-0.94926	-0.94559	-0.95839
-0.96976	-0.9512	-0.92127	-0.92982	-0.97974	-1.04691	-1.09542	-1.09813	-1.08157	-1.05355	-0.98439	-0.91233	-0.88255	-0.90161	-0.95174	-0.99841	-1.04209	-1.08544	-1.08413	-1.05189	-1.03357	-1.01479	-0.98406	-0.95842	-0.94559	-0.94724	-0.95492	-0.96928	-0.9977	-1.01909	-1.02238	-1.02265	-1.01887	-1.01388	-1.01636	-1.01824	-1.02246	-1.03168	-1.04507	-1.06255	-1.06965	-1.06297	-1.05353	-1.03534	-1.00801	-0.98989	-0.97527	-0.95772	-0.95569	-0.97102
-0.97776	-0.96155	-0.93205	-0.94035	-0.98864	-1.05253	-1.09937	-1.10312	-1.08781	-1.05967	-0.99041	-0.91997	-0.89073	-0.90659	-0.95423	-1.00314	-1.05134	-1.09852	-1.09895	-1.06441	-1.04194	-1.02155	-0.99111	-0.96496	-0.9518	-0.95476	-0.96293	-0.97522	-1.00173	-1.02444	-1.03105	-1.03249	-1.0276	-1.02203	-1.02459	-1.02626	-1.02983	-1.03844	-1.05127	-1.06825	-1.07443	-1.06617	-1.05686	-1.04187	-1.01825	-1.00155	-0.98613	-0.96707	-0.96257	-0.97399
-0.96613	-0.94785	-0.91775	-0.92369	-0.97013	-1.0362	-1.08557	-1.08964	-1.07444	-1.0463	-0.97599	-0.90541	-0.87954	-0.89931	-0.94687	-0.99325	-1.03902	-1.08355	-1.08197	-1.04743	-1.0257	-1.00572	-0.97625	-0.95184	-0.93958	-0.94185	-0.95006	-0.96462	-0.99316	-1.01542	-1.02138	-1.0251	-1.02306	-1.01633	-1.01459	-1.0136	-1.01879	-1.03056	-1.04408	-1.06015	-1.06689	-1.05936	-1.0486	-1.03228	-1.00988	-0.9947	-0.97868	-0.95808	-0.95295	-0.96458
-0.95151	-0.93325	-0.90208	-0.90886	-0.95571	-1.02136	-1.07326	-1.07954	-1.06255	-1.03304	-0.9637	-0.89149	-0.85997	-0.87629	-0.92675	-0.97853	-1.02702	-1.07141	-1.06937	-1.03445	-1.01216	-0.99226	-0.96316	-0.93909	-0.92776	-0.93017	-0.93547	-0.9454	-0.97153	-0.99409	-0.99999	-1.00356	-1.00293	-0.99722	-0.99556	-0.99521	-1.00002	-1.00991	-1.02327	-1.04154	-1.05069	-1.04531	-1.03622	-1.01968	-0.9947	-0.97628	-0.95875	-0.93857	-0.9347	-0.94779
-0.94001	-0.92153	-0.89122	-0.89966	-0.94883	-1.01564	-1.06557	-1.06989	-1.0536	-1.02552	-0.95732	-0.88645	-0.85721	-0.87556	-0.92397	-0.97019	-1.01434	-1.05758	-1.05662	-1.02407	-1.00473	-0.98719	-0.95893	-0.93348	-0.91913	-0.92033	-0.92832	-0.94152	-0.96816	-0.99038	-0.99716	-0.99942	-0.99452	-0.98747	-0.98843	-0.98997	-0.99528	-1.00573	-1.01828	-1.034	-1.04114	-1.03458	-1.02378	-1.00603	-0.98284	-0.96874	-0.95427	-0.93379	-0.92873	-0.94238
-1.09189	-1.07442	-1.04399	-1.05121	-1.09906	-1.16478	-1.21351	-1.21724	-1.20149	-1.17378	-1.10505	-1.03499	-1.00739	-1.02513	-1.07226	-1.11948	-1.16628	-1.2111	-1.2093	-1.17441	-1.15169	-1.13042	-1.09987	-1.07415	-1.06103	-1.06372	-1.07242	-1.0857	-1.11173	-1.13275	-1.1387	-1.14182	-1.13923	-1.13342	-1.13337	-1.13253	-1.13572	-1.14622	-1.16107	-1.1782	-1.18347	-1.17481	-1.16496	-1.14858	-1.12431	-1.10879	-1.09504	-1.07649	-1.07172	-1.08316
-1.11207	-1.09233	-1.06228	-1.07115	-1.12172	-1.1909	-1.24098	-1.24295	-1.22451	-1.19444	-1.12394	-1.05279	-1.02444	-1.04175	-1.08886	-1.13692	-1.18633	-1.23338	-1.22993	-1.19246	-1.17109	-1.15323	-1.12474	-1.09962	-1.08579	-1.08654	-1.09304	-1.10584	-1.1342	-1.15754	-1.16325	-1.16509	-1.16179	-1.15602	-1.15631	-1.15556	-1.15832	-1.16773	-1.18133	-1.19813	-1.2043	-1.1967	-1.1872	-1.17067	-1.14578	-1.12912	-1.11428	-1.09563	-1.09228	-1.10592
-1.11087	-1.09286	-1.062	-1.06861	-1.11672	-1.18267	-1.23193	-1.23758	-1.22356	-1.19432	-1.12152	-1.04923	-1.02217	-1.04102	-1.08911	-1.13655	-1.18264	-1.22705	-1.22579	-1.19211	-1.17099	-1.15139	-1.12229	-1.09789	-1.08531	-1.08665	-1.09222	-1.1036	-1.13118	-1.1544	-1.16069	-1.1635	-1.16127	-1.15648	-1.15678	-1.15532	-1.15768	-1.167	-1.18097	-1.19854	-1.20477	-1.19655	-1.18664	-1.16991	-1.14457	-1.12674	-1.11014	-1.09064	-1.08808	-1.10306
-1.00987	-0.99151	-0.9624	-0.97234	-1.02249	-1.08817	-1.13731	-1.14433	-1.13144	-1.10276	-1.03132	-0.96061	-0.93447	-0.95345	-1.00058	-1.04622	-1.0907	-1.13548	-1.13602	-1.10357	-1.0838	-1.06588	-1.03704	-1.01206	-0.99961	-1.0006	-1.00568	-1.01891	-1.04974	-1.07414	-1.07928	-1.08136	-1.0787	-1.07196	-1.07096	-1.07042	-1.07445	-1.08601	-1.10127	-1.11731	-1.12188	-1.1142	-1.10558	-1.09021	-1.06685	-1.05112	-1.03625	-1.01731	-1.01212	-1.02188
-0.99887	-0.98316	-0.95301	-0.95942	-1.00716	-1.07288	-1.12147	-1.1258	-1.11133	-1.08368	-1.01343	-0.94229	-0.91465	-0.93333	-0.98225	-1.03022	-1.07611	-1.1208	-1.12052	-1.08694	-1.06502	-1.04482	-1.01495	-0.98973	-0.97765	-0.98079	-0.98835	-1.00102	-1.02862	-1.05148	-1.05819	-1.0613	-1.05853	-1.05283	-1.05334	-1.0549	-1.06133	-1.07205	-1.08462	-1.10085	-1.1072	-1.09893	-1.08778	-1.07041	-1.04587	-1.02987	-1.01602	-0.9977	-0.99304	-1.00595
-1.00133	-0.98442	-0.95359	-0.96064	-1.00923	-1.0758	-1.12491	-1.12883	-1.11293	-1.08445	-1.01467	-0.94389	-0.91634	-0.93478	-0.9826	-1.02933	-1.07475	-1.11989	-1.1199	-1.08565	-1.06266	-1.04234	-1.0134	-0.98768	-0.97378	-0.977	-0.98579	-0.99787	-1.02478	-1.04863	-1.05565	-1.05761	-1.05296	-1.04588	-1.04743	-1.04994	-1.05452	-1.06327	-1.07621	-1.09409	-1.10178	-1.09504	-1.08643	-1.07063	-1.04511	-1.0265	-1.01008	-0.99098	-0.98678	-0.99953
-1.00516	-0.98957	-0.96212	-0.97064	-1.01881	-1.08466	-1.1339	-1.1379	-1.12168	-1.09342	-1.02366	-0.9518	-0.92327	-0.94165	-0.98954	-1.03672	-1.0835	-1.12947	-1.13007	-1.09697	-1.07436	-1.05344	-1.02371	-0.99764	-0.9832	-0.98398	-0.99041	-1.00397	-1.03392	-1.05835	-1.06488	-1.06734	-1.06437	-1.05872	-1.05831	-1.05649	-1.05936	-1.0709	-1.08691	-1.10389	-1.10914	-1.10152	-1.09145	-1.07293	-1.04688	-1.03052	-1.01631	-0.99889	-0.99707	-1.0117
-0.96356	-0.94431	-0.9152	-0.92581	-0.97632	-1.04221	-1.09013	-1.09387	-1.0785	-1.05104	-0.9813	-0.90799	-0.87766	-0.89614	-0.94675	-0.99745	-1.04637	-1.09266	-1.09151	-1.05608	-1.03358	-1.01388	-0.98328	-0.95508	-0.94005	-0.94271	-0.95122	-0.96423	-0.99237	-1.01652	-1.0231	-1.02489	-1.02122	-1.01437	-1.01381	-1.01556	-1.02212	-1.03136	-1.04223	-1.05831	-1.06491	-1.05688	-1.04699	-1.03008	-1.00446	-0.98779	-0.97385	-0.95618	-0.95358	-0.96831
-0.96371	-0.94528	-0.91407	-0.92255	-0.97429	-1.04231	-1.08986	-1.09207	-1.07629	-1.04757	-0.97574	-0.90302	-0.87569	-0.89689	-0.94788	-0.99603	-1.04244	-1.08885	-1.08906	-1.05413	-1.02954	-1.00684	-0.97794	-0.95589	-0.94497	-0.94691	-0.9527	-0.96364	-0.99064	-1.01449	-1.02204	-1.02609	-1.02488	-1.02037	-1.02188	-1.02313	-1.02771	-1.0384	-1.052	-1.06594	-1.06853	-1.05939	-1.04915	-1.03241	-1.00893	-0.99452	-0.98133	-0.96289	-0.95871	-0.97155
-1.04314	-1.02432	-0.99469	-1.00225	-1.05021	-1.11678	-1.16693	-1.17223	-1.15799	-1.13083	-1.06048	-0.98786	-0.95948	-0.97803	-1.02551	-1.07193	-1.11772	-1.16298	-1.16352	-1.13157	-1.11048	-1.08895	-1.05756	-1.03163	-1.01864	-1.0206	-1.02673	-1.03817	-1.06639	-1.09066	-1.09804	-1.10276	-1.10124	-1.09418	-1.09231	-1.09163	-1.0967	-1.10796	-1.12211	-1.13893	-1.14501	-1.13734	-1.12677	-1.1086	-1.08415	-1.06996	-1.05667	-1.03764	-1.03291	-1.04538
-0.92102	-0.90079	-0.86808	-0.87577	-0.92718	-0.99577	-1.04475	-1.04701	-1.02874	-0.99867	-0.93003	-0.86198	-0.8346	-0.8505	-0.89783	-0.94759	-0.99551	-1.03956	-1.03619	-0.99985	-0.97829	-0.96003	-0.93108	-0.90574	-0.89236	-0.89386	-0.90125	-0.91433	-0.94151	-0.9626	-0.96748	-0.9725	-0.97327	-0.96665	-0.96279	-0.96083	-0.96657	-0.97932	-0.99389	-1.01047	-1.01694	-1.0097	-1.00057	-0.98521	-0.96133	-0.9433	-0.92515	-0.90482	-0.90295	-0.91851
-0.92102	-0.90079	-0.86808	-0.87577	-0.92718	-0.99577	-1.04475	-1.04701	-1.02874	-0.99867	-0.93003	-0.86198	-0.8346	-0.8505	-0.89783	-0.94759	-0.99551	-1.03956	-1.03619	-0.99985	-0.97829	-0.96003	-0.93108	-0.90574	-0.89236	-0.89386	-0.90125	-0.91433	-0.94151	-0.9626	-0.96748	-0.9725	-0.97327	-0.96665	-0.96279	-0.96083	-0.96657	-0.97932	-0.99389	-1.01047	-1.01694	-1.0097	-1.00057	-0.98521	-0.96133	-0.9433	-0.92515	-0.90482	-0.90295	-0.91851
-1.00457	-0.98807	-0.95973	-0.96977	-1.01938	-1.08471	-1.13196	-1.1337	-1.11519	-1.08471	-1.01515	-0.94666	-0.9212	-0.93997	-0.98738	-1.03516	-1.0829	-1.12877	-1.12746	-1.09185	-1.06865	-1.04954	-1.02305	-0.99972	-0.98607	-0.98681	-0.9934	-1.00691	-1.03684	-1.06096	-1.0659	-1.06684	-1.06364	-1.05755	-1.0565	-1.0566	-1.06253	-1.07337	-1.08665	-1.10277	-1.10724	-1.09839	-1.08939	-1.07383	-1.04969	-1.0341	-1.02084	-1.0035	-0.99992	-1.01159
-1.00539	-0.98978	-0.96126	-0.96919	-1.0177	-1.08492	-1.13509	-1.13973	-1.12396	-1.09297	-1.01837	-0.94504	-0.91822	-0.93799	-0.98774	-1.03776	-1.08544	-1.12903	-1.12655	-1.09311	-1.07226	-1.05217	-1.02205	-0.99591	-0.98293	-0.98633	-0.99413	-1.00634	-1.03436	-1.05845	-1.06516	-1.06761	-1.065	-1.05979	-1.06009	-1.06001	-1.06453	-1.07554	-1.08972	-1.10565	-1.11027	-1.10206	-1.09328	-1.07878	-1.05581	-1.03891	-1.02263	-1.00262	-0.99762	-1.00992
-1.00719	-0.98911	-0.95864	-0.96527	-1.01166	-1.07633	-1.12645	-1.13311	-1.1193	-1.09098	-1.01971	-0.94808	-0.92051	-0.93766	-0.98392	-1.03208	-1.08119	-1.12789	-1.1272	-1.093	-1.07081	-1.05067	-1.02174	-0.99732	-0.98442	-0.9854	-0.99158	-1.00441	-1.03193	-1.05339	-1.05924	-1.06431	-1.06395	-1.05835	-1.05798	-1.0585	-1.06423	-1.07548	-1.08889	-1.10518	-1.11143	-1.10418	-1.09503	-1.07881	-1.0537	-1.0364	-1.02138	-1.00219	-0.99737	-1.01023
-0.99982	-0.9828	-0.95401	-0.96255	-1.01292	-1.08207	-1.13253	-1.13542	-1.11674	-1.08561	-1.01458	-0.944	-0.91791	-0.93749	-0.98508	-1.03194	-1.07912	-1.12579	-1.12568	-1.0915	-1.06969	-1.04992	-1.02123	-0.99648	-0.98167	-0.9809	-0.98673	-1.00042	-1.03037	-1.05429	-1.05988	-1.06193	-1.05936	-1.05403	-1.05441	-1.05486	-1.05952	-1.07021	-1.08473	-1.10163	-1.10622	-1.09631	-1.08566	-1.06985	-1.04697	-1.03223	-1.01797	-0.99938	-0.99636	-1.00942
-0.99588	-0.97783	-0.94674	-0.95452	-1.00331	-1.06952	-1.11858	-1.12368	-1.1105	-1.08361	-1.0127	-0.94064	-0.91201	-0.92831	-0.9753	-1.02411	-1.07191	-1.11666	-1.11394	-1.07836	-1.0571	-1.03823	-1.0089	-0.98309	-0.96853	-0.96961	-0.97771	-0.99128	-1.01863	-1.04056	-1.04629	-1.04946	-1.04711	-1.04219	-1.04432	-1.04496	-1.04762	-1.05709	-1.07184	-1.08891	-1.09364	-1.08519	-1.0755	-1.05899	-1.03624	-1.02237	-1.00785	-0.98786	-0.98313	-0.99615
-0.9958	-0.97642	-0.94458	-0.95214	-1.00192	-1.06915	-1.11888	-1.1237	-1.10776	-1.07713	-1.00509	-0.934	-0.90706	-0.92598	-0.97493	-1.02367	-1.07038	-1.11445	-1.1123	-1.0779	-1.05657	-1.03589	-1.00504	-0.98103	-0.97068	-0.9729	-0.97807	-0.98915	-1.01671	-1.04074	-1.04829	-1.05178	-1.04866	-1.042	-1.04241	-1.04366	-1.04884	-1.05889	-1.07176	-1.08845	-1.09538	-1.08832	-1.07818	-1.06056	-1.03537	-1.01837	-1.00216	-0.98285	-0.98065	-0.99557
-1.01724	-1.00109	-0.97002	-0.97631	-1.02473	-1.09235	-1.1422	-1.14517	-1.12806	-1.09914	-1.02875	-0.95659	-0.92842	-0.94775	-0.99608	-1.04362	-1.09161	-1.13673	-1.13215	-1.0954	-1.07559	-1.05854	-1.03008	-1.0054	-0.99273	-0.99445	-1.00071	-1.01295	-1.04154	-1.06438	-1.06837	-1.06973	-1.06811	-1.0636	-1.06332	-1.0632	-1.06963	-1.08227	-1.09593	-1.11121	-1.11619	-1.10811	-1.09783	-1.08	-1.05517	-1.03965	-1.02522	-1.00717	-1.00535	-1.01937
-1.01969	-1.00115	-0.97174	-0.9816	-1.03182	-1.09864	-1.14757	-1.15093	-1.13433	-1.10559	-1.03557	-0.96374	-0.93531	-0.95391	-1.00223	-1.05007	-1.09684	-1.14079	-1.13718	-1.10134	-1.08097	-1.06425	-1.03655	-1.01051	-0.99564	-0.99674	-1.00445	-1.01848	-1.04674	-1.06751	-1.07078	-1.0736	-1.07242	-1.06757	-1.06927	-1.07038	-1.07395	-1.08321	-1.09628	-1.11314	-1.12069	-1.11475	-1.10555	-1.08821	-1.0629	-1.04677	-1.0332	-1.01582	-1.01236	-1.02507
-1.01839	-1.00217	-0.97309	-0.97996	-1.02783	-1.0934	-1.14118	-1.14494	-1.12943	-1.10017	-1.02949	-0.95981	-0.93438	-0.95274	-0.99868	-1.04553	-1.09384	-1.14168	-1.14233	-1.10712	-1.08313	-1.06233	-1.03383	-1.00997	-0.99639	-0.99696	-1.00506	-1.02005	-1.0476	-1.06746	-1.07066	-1.07253	-1.07149	-1.06877	-1.0706	-1.06983	-1.07253	-1.08176	-1.09505	-1.11268	-1.12107	-1.11559	-1.10618	-1.08831	-1.06346	-1.04833	-1.03432	-1.01508	-1.01101	-1.02475
-2.3514	-2.48563	-2.41803	-2.25909	-2.20343	-2.1043	-2.14443	-2.36988	-2.36988	-2.47569	-2.31695	-2.3649	-2.42222	-2.48813	-2.42088	-2.22878	-2.30374	-2.30374	-2.30374	-2.44741	-2.43659	-2.43659	-2.26292	-2.21204	-2.35702	-2.53119	-2.4382	-2.24969	-2.19541	-2.20847	-2.33009	-2.34084	-2.29472	-2.37095	-2.32474	-2.15417	-2.20504	-2.54326	-2.55853	-2.29817	-2.19951	-2.26338	-2.46569	-2.40997	-2.36962	-2.4975	-2.4975	-2.40475	-2.28052	-2.33953
-1.04128	-1.0245	-0.99438	-1.0017	-1.05167	-1.11992	-1.16858	-1.17116	-1.15499	-1.12573	-1.05409	-0.98227	-0.95433	-0.97182	-1.01935	-1.06871	-1.11791	-1.16353	-1.16126	-1.1262	-1.10391	-1.08296	-1.05298	-1.02825	-1.01507	-1.01649	-1.02494	-1.04004	-1.068	-1.08922	-1.09434	-1.09724	-1.09588	-1.09233	-1.09361	-1.09258	-1.0951	-1.1051	-1.12004	-1.13728	-1.1427	-1.13503	-1.12522	-1.10739	-1.08195	-1.06509	-1.04954	-1.03021	-1.02653	-1.0408
-1.03518	-1.017	-0.98689	-0.99494	-1.0438	-1.10959	-1.15742	-1.16001	-1.14303	-1.11474	-1.04671	-0.97746	-0.95105	-0.97104	-1.01871	-1.06343	-1.10731	-1.15074	-1.14998	-1.11831	-1.0991	-1.08057	-1.05153	-1.02595	-1.01178	-1.01269	-1.0195	-1.03195	-1.05993	-1.08323	-1.08824	-1.08971	-1.08744	-1.08271	-1.08354	-1.08442	-1.08998	-1.10137	-1.11604	-1.13307	-1.13788	-1.12904	-1.11938	-1.10306	-1.07918	-1.06374	-1.04896	-1.02958	-1.02506	-1.03729
-1.01611	-0.99849	-0.96864	-0.97687	-1.0253	-1.0904	-1.13844	-1.14257	-1.12738	-1.09936	-1.03013	-0.95948	-0.9308	-0.94838	-0.99679	-1.04505	-1.09232	-1.13877	-1.1394	-1.10528	-1.08133	-1.05939	-1.03077	-1.00791	-0.99578	-0.9973	-1.00302	-1.01417	-1.04204	-1.06599	-1.07301	-1.07644	-1.07441	-1.06916	-1.06863	-1.06728	-1.0718	-1.08379	-1.098	-1.11329	-1.11851	-1.11272	-1.10591	-1.09025	-1.065	-1.04843	-1.03408	-1.01518	-1.01077	-1.02368
-1.00078	-0.98354	-0.95113	-0.95683	-1.00767	-1.07863	-1.12962	-1.13206	-1.11378	-1.08395	-1.01361	-0.94246	-0.9149	-0.93361	-0.98177	-1.02894	-1.07506	-1.12042	-1.11974	-1.08527	-1.06305	-1.04309	-1.01441	-0.99041	-0.97769	-0.97873	-0.98458	-0.99651	-1.0241	-1.04779	-1.05543	-1.05842	-1.05435	-1.04778	-1.04917	-1.05179	-1.05774	-1.06729	-1.07924	-1.09523	-1.10119	-1.09352	-1.08435	-1.06768	-1.04164	-1.02427	-1.01031	-0.99291	-0.98952	-1.00172
-0.99601	-0.97863	-0.94829	-0.95433	-1.00244	-1.07042	-1.1214	-1.12674	-1.11112	-1.08264	-1.01396	-0.94386	-0.91601	-0.93411	-0.98131	-1.02842	-1.07457	-1.11759	-1.11528	-1.08279	-1.06357	-1.04511	-1.01643	-0.99193	-0.97844	-0.97864	-0.98385	-0.99457	-1.02014	-1.04101	-1.04654	-1.05084	-1.0504	-1.04591	-1.04731	-1.04928	-1.05426	-1.06318	-1.07502	-1.09088	-1.09809	-1.0929	-1.08404	-1.06528	-1.03826	-1.02141	-1.00796	-0.99089	-0.98729	-0.99931
-0.93209	-0.91474	-0.88509	-0.89373	-0.94434	-1.01222	-1.06109	-1.06487	-1.04841	-1.01694	-0.94432	-0.87253	-0.84388	-0.86158	-0.91137	-0.96306	-1.01365	-1.05992	-1.05637	-1.01859	-0.99603	-0.97784	-0.94918	-0.92316	-0.9096	-0.91223	-0.92051	-0.93448	-0.96368	-0.98663	-0.99052	-0.99034	-0.98557	-0.9806	-0.98444	-0.98674	-0.99056	-0.99985	-1.01342	-1.03182	-1.04005	-1.03269	-1.02192	-1.00507	-0.98124	-0.9646	-0.94872	-0.93034	-0.92834	-0.94248
-0.99414	-0.97513	-0.947	-0.95734	-1.00674	-1.07208	-1.11926	-1.12222	-1.1067	-1.07833	-1.00766	-0.93575	-0.90807	-0.92723	-0.97549	-1.02315	-1.06986	-1.11334	-1.10959	-1.07564	-1.0572	-1.0396	-1.01095	-0.98659	-0.9732	-0.97327	-0.97916	-0.99201	-1.01964	-1.04133	-1.04713	-1.05152	-1.05048	-1.0455	-1.04644	-1.04669	-1.05021	-1.06006	-1.07437	-1.0921	-1.09807	-1.08846	-1.07709	-1.06085	-1.03706	-1.02077	-1.00648	-0.98925	-0.98696	-0.99982
-0.9903	-0.97125	-0.94331	-0.95499	-1.00585	-1.0712	-1.11752	-1.12045	-1.10612	-1.07887	-1.00805	-0.93466	-0.90482	-0.92341	-0.97324	-1.02069	-1.06528	-1.11009	-1.11062	-1.07771	-1.05651	-1.03641	-1.00643	-0.9816	-0.9694	-0.97147	-0.97797	-0.98912	-1.01546	-1.03938	-1.04812	-1.05222	-1.04858	-1.04073	-1.0401	-1.04121	-1.04696	-1.05821	-1.07204	-1.08877	-1.09524	-1.08639	-1.07338	-1.05472	-1.03081	-1.01606	-1.00317	-0.98579	-0.98199	-0.99441
-1.0504	-1.033	-1.00336	-1.01147	-1.06246	-1.13253	-1.18364	-1.18743	-1.17071	-1.14041	-1.06833	-0.99736	-0.97104	-0.9898	-1.03711	-1.08358	-1.12899	-1.17301	-1.17165	-1.1378	-1.11659	-1.09779	-1.06958	-1.04439	-1.02972	-1.02971	-1.03541	-1.04737	-1.07534	-1.09867	-1.10543	-1.10864	-1.10425	-1.09636	-1.09743	-1.0999	-1.10524	-1.1151	-1.12809	-1.14457	-1.1508	-1.14324	-1.13263	-1.11484	-1.09103	-1.07627	-1.06254	-1.04563	-1.0437	-1.0565
-1.04354	-1.02759	-0.99902	-1.00696	-1.05558	-1.12183	-1.17018	-1.17331	-1.15674	-1.1274	-1.05732	-0.98752	-0.96078	-0.97854	-1.02551	-1.07306	-1.12025	-1.1663	-1.16662	-1.13309	-1.11061	-1.08879	-1.0577	-1.03296	-1.02176	-1.02483	-1.03088	-1.0412	-1.06787	-1.09102	-1.09705	-1.09923	-1.09675	-1.09202	-1.09273	-1.09284	-1.09768	-1.10841	-1.12191	-1.13885	-1.14542	-1.13734	-1.12606	-1.1079	-1.08408	-1.07019	-1.05735	-1.04017	-1.03721	-1.04923
-1.04187	-1.02543	-0.99621	-1.00384	-1.05186	-1.11771	-1.16636	-1.17029	-1.15516	-1.12669	-1.05499	-0.98277	-0.95536	-0.97358	-1.02178	-1.07043	-1.11683	-1.16057	-1.15831	-1.12295	-1.10108	-1.0835	-1.05816	-1.0367	-1.02476	-1.02465	-1.02845	-1.03963	-1.06871	-1.09269	-1.09749	-1.09867	-1.09563	-1.0899	-1.09037	-1.09118	-1.09609	-1.10624	-1.11958	-1.13684	-1.1442	-1.138	-1.12959	-1.11368	-1.08957	-1.07289	-1.05659	-1.03733	-1.03433	-1.04745
-0.96544	-0.94976	-0.92214	-0.93039	-0.9785	-1.04445	-1.09312	-1.0975	-1.08252	-1.05327	-0.98167	-0.91045	-0.88355	-0.90255	-0.9509	-0.99901	-1.04572	-1.08927	-1.08634	-1.0512	-1.02909	-1.01018	-0.98277	-0.95784	-0.94251	-0.94342	-0.95188	-0.96543	-0.99423	-1.01921	-1.02627	-1.0291	-1.02762	-1.02412	-1.02567	-1.0238	-1.02429	-1.03313	-1.04899	-1.06893	-1.07567	-1.06615	-1.05509	-1.03837	-1.01414	-0.99862	-0.98547	-0.96802	-0.96351	-0.97483
-0.97843	-0.96172	-0.93115	-0.93639	-0.98392	-1.05181	-1.10353	-1.11043	-1.09631	-1.06704	-0.99521	-0.92298	-0.89453	-0.91242	-0.96009	-1.00746	-1.05488	-1.10115	-1.09935	-1.06222	-1.03761	-1.01796	-0.99177	-0.96893	-0.9556	-0.9565	-0.96399	-0.97873	-1.00813	-1.03053	-1.03542	-1.03847	-1.03655	-1.03003	-1.02858	-1.02697	-1.03106	-1.04396	-1.0604	-1.07782	-1.0847	-1.07883	-1.06928	-1.05085	-1.02475	-1.00718	-0.99136	-0.97303	-0.97053	-0.98367
-0.98374	-0.96414	-0.93372	-0.94227	-0.99124	-1.05696	-1.10478	-1.10753	-1.09143	-1.06314	-0.99247	-0.92016	-0.89243	-0.91256	-0.9615	-1.00795	-1.05369	-1.09911	-1.09902	-1.06648	-1.04587	-1.0252	-0.99413	-0.96785	-0.95402	-0.95609	-0.96487	-0.97941	-1.00699	-1.02784	-1.03338	-1.03701	-1.03325	-1.02582	-1.0265	-1.02768	-1.03263	-1.04349	-1.05738	-1.07407	-1.07971	-1.07149	-1.06206	-1.04633	-1.02276	-1.00787	-0.99512	-0.97771	-0.97375	-0.98647
-1.02426	-1.00708	-0.97579	-0.98226	-1.03299	-1.10248	-1.15173	-1.15296	-1.13457	-1.10536	-1.0356	-0.96469	-0.93605	-0.95262	-0.99958	-1.04694	-1.09323	-1.13875	-1.13965	-1.10717	-1.08545	-1.06541	-1.03587	-1.00931	-0.99518	-0.99796	-1.00639	-1.01994	-1.04821	-1.07091	-1.07652	-1.07882	-1.07466	-1.06725	-1.06763	-1.06832	-1.07252	-1.08365	-1.09899	-1.1158	-1.12035	-1.11206	-1.10273	-1.08543	-1.05992	-1.044	-1.03024	-1.01215	-1.00852	-1.02119
-1.02465	-1.00883	-0.97923	-0.98567	-1.03416	-1.10113	-1.14927	-1.15159	-1.13526	-1.10724	-1.03731	-0.96518	-0.93682	-0.95627	-1.00626	-1.0554	-1.10232	-1.14666	-1.14475	-1.11107	-1.09055	-1.06993	-1.03862	-1.01253	-0.99797	-0.99697	-1.00195	-1.01484	-1.04497	-1.07087	-1.0788	-1.08193	-1.07822	-1.07048	-1.06937	-1.06945	-1.07479	-1.08568	-1.09813	-1.11333	-1.11946	-1.11352	-1.10618	-1.0903	-1.06442	-1.04689	-1.03258	-1.01501	-1.01167	-1.02412
-1.02504	-1.00829	-0.97882	-0.98562	-1.03376	-1.10079	-1.15049	-1.15442	-1.13739	-1.10719	-1.03715	-0.96734	-0.93964	-0.95739	-1.00563	-1.05308	-1.09839	-1.14198	-1.14009	-1.1052	-1.08251	-1.06311	-1.03554	-1.01101	-0.99654	-0.99693	-1.0049	-1.02004	-1.04824	-1.0693	-1.0741	-1.07661	-1.07404	-1.06815	-1.06691	-1.06522	-1.06977	-1.08128	-1.09455	-1.11072	-1.11894	-1.1141	-1.10534	-1.08882	-1.06381	-1.04575	-1.0299	-1.01229	-1.01022	-1.02383
-1.003	-0.9854	-0.95633	-0.96411	-1.01198	-1.0767	-1.12394	-1.12718	-1.11092	-1.08158	-1.01157	-0.94219	-0.91603	-0.93331	-0.97828	-1.02393	-1.07072	-1.11632	-1.11535	-1.08148	-1.05985	-1.04025	-1.01155	-0.98507	-0.96904	-0.9697	-0.97747	-0.99194	-1.0222	-1.04694	-1.05384	-1.05647	-1.05245	-1.04441	-1.04319	-1.04397	-1.04971	-1.06049	-1.07356	-1.09017	-1.09783	-1.09172	-1.08199	-1.06472	-1.04032	-1.02501	-1.0114	-0.99354	-0.98999	-1.00253
-0.99871	-0.97981	-0.94832	-0.95576	-1.00525	-1.07317	-1.12278	-1.12624	-1.11128	-1.08461	-1.01529	-0.9433	-0.91427	-0.93203	-0.98019	-1.02874	-1.07577	-1.11928	-1.11585	-1.08046	-1.05827	-1.03825	-1.01037	-0.98781	-0.97599	-0.97667	-0.98133	-0.99312	-1.02175	-1.04485	-1.04921	-1.04931	-1.0453	-1.04043	-1.04281	-1.04465	-1.04947	-1.06	-1.07452	-1.09224	-1.09881	-1.09097	-1.07995	-1.06114	-1.03515	-1.01872	-1.00485	-0.98707	-0.98287	-0.99503
-0.9953	-0.97858	-0.95052	-0.95955	-1.00852	-1.07499	-1.12434	-1.12915	-1.11353	-1.08232	-1.00801	-0.93517	-0.90858	-0.9284	-0.97708	-1.02485	-1.07224	-1.11886	-1.11856	-1.08366	-1.06074	-1.04095	-1.01274	-0.98788	-0.97431	-0.97587	-0.9823	-0.99466	-1.02315	-1.04655	-1.05233	-1.05459	-1.05179	-1.04668	-1.04768	-1.04833	-1.05343	-1.06341	-1.07419	-1.08727	-1.09269	-1.08822	-1.08195	-1.06601	-1.04056	-1.02354	-1.00896	-0.99128	-0.98798	-1.00076
-1.01508	-0.9991	-0.96811	-0.97526	-1.02478	-1.09083	-1.13762	-1.13995	-1.12567	-1.09986	-1.03045	-0.95822	-0.92891	-0.94603	-0.99419	-1.04337	-1.09135	-1.13602	-1.13248	-1.09507	-1.07154	-1.05192	-1.02375	-1.00039	-0.98934	-0.99175	-0.99711	-1.00768	-1.03416	-1.05704	-1.06484	-1.06874	-1.0652	-1.05909	-1.05988	-1.05956	-1.06349	-1.07447	-1.08861	-1.10479	-1.10977	-1.1013	-1.09128	-1.07447	-1.04885	-1.03093	-1.01698	-1.00137	-0.99967	-1.01266
-1.07316	-1.05543	-1.02377	-1.02987	-1.07817	-1.14519	-1.1952	-1.19945	-1.18347	-1.1555	-1.0869	-1.01702	-0.98948	-1.00764	-1.05583	-1.10326	-1.14766	-1.1896	-1.18807	-1.15533	-1.13321	-1.11139	-1.08018	-1.0538	-1.04078	-1.04314	-1.04985	-1.06191	-1.08929	-1.11143	-1.11697	-1.12053	-1.11968	-1.11678	-1.11984	-1.12026	-1.12302	-1.1319	-1.14409	-1.15906	-1.16443	-1.15712	-1.14669	-1.1283	-1.10391	-1.09001	-1.07677	-1.05762	-1.05361	-1.06754
-1.06328	-1.04591	-1.01696	-1.02535	-1.07494	-1.14441	-1.19683	-1.20103	-1.18226	-1.14995	-1.07802	-1.00727	-0.98008	-0.99907	-1.04766	-1.09412	-1.13894	-1.18397	-1.18384	-1.14948	-1.12667	-1.10605	-1.07624	-1.05137	-1.0398	-1.04242	-1.04786	-1.0583	-1.08526	-1.10872	-1.11568	-1.11914	-1.11684	-1.11083	-1.11087	-1.11147	-1.1165	-1.12645	-1.13787	-1.15252	-1.15841	-1.151	-1.14115	-1.1244	-1.09953	-1.08277	-1.06845	-1.05144	-1.05005	-1.06514
-0.94163	-0.92374	-0.89443	-0.90402	-0.95455	-1.02051	-1.06739	-1.07046	-1.05658	-1.03117	-0.96214	-0.8895	-0.86046	-0.8788	-0.92631	-0.97285	-1.01885	-1.06312	-1.06112	-1.02652	-1.00466	-0.98518	-0.9563	-0.93095	-0.91748	-0.91926	-0.92567	-0.9377	-0.96678	-0.99284	-1.00165	-1.00487	-1.00191	-0.997	-0.99776	-0.99702	-1.00062	-1.01105	-1.02431	-1.0393	-1.04339	-1.03449	-1.02463	-1.00884	-0.98555	-0.97076	-0.95772	-0.93976	-0.93555	-0.94897
-0.96292	-0.94334	-0.91169	-0.91967	-0.96972	-1.03645	-1.08375	-1.0854	-1.06972	-1.04356	-0.97399	-0.90113	-0.87232	-0.89077	-0.93993	-0.98991	-1.03762	-1.08055	-1.07635	-1.04065	-1.01944	-1.00134	-0.97343	-0.94963	-0.93917	-0.94322	-0.94924	-0.95945	-0.98691	-1.01179	-1.01984	-1.02179	-1.01584	-1.00798	-1.00774	-1.00647	-1.00955	-1.0214	-1.03851	-1.05796	-1.06466	-1.05525	-1.04334	-1.02637	-1.00226	-0.98625	-0.973	-0.95544	-0.95042	-0.96181
-0.97505	-0.95569	-0.92644	-0.93482	-0.98342	-1.05045	-1.10065	-1.1055	-1.0897	-1.06052	-0.98993	-0.91862	-0.89026	-0.90738	-0.95453	-1.00257	-1.05044	-1.09677	-1.09728	-1.06386	-1.04073	-1.01977	-0.99151	-0.96802	-0.9558	-0.9578	-0.96462	-0.97695	-1.00418	-1.02626	-1.0322	-1.03638	-1.03542	-1.02977	-1.02893	-1.0281	-1.03205	-1.04197	-1.05513	-1.07252	-1.08057	-1.07403	-1.06411	-1.04754	-1.02364	-1.00749	-0.99291	-0.97504	-0.97129	-0.98377
-0.94718	-0.92952	-0.89956	-0.9071	-0.95721	-1.02579	-1.07628	-1.07931	-1.0606	-1.03115	-0.96219	-0.89081	-0.86225	-0.88154	-0.9314	-0.9804	-1.02701	-1.07047	-1.06872	-1.03625	-1.01536	-0.9943	-0.96547	-0.94276	-0.93035	-0.93168	-0.93832	-0.94979	-0.97639	-0.99876	-1.00442	-1.00706	-1.00472	-0.99986	-1.00155	-1.00301	-1.0088	-1.02033	-1.03303	-1.04787	-1.05435	-1.04842	-1.03988	-1.02463	-1.00121	-0.98333	-0.96506	-0.94395	-0.94016	-0.95527
-0.94727	-0.93003	-0.89958	-0.90664	-0.95644	-1.02581	-1.07644	-1.07913	-1.06163	-1.03196	-0.96021	-0.88752	-0.85907	-0.87712	-0.92591	-0.97506	-1.02111	-1.06402	-1.06275	-1.03088	-1.01191	-0.99351	-0.96437	-0.93965	-0.92716	-0.92828	-0.93364	-0.94559	-0.97353	-0.99713	-1.00498	-1.00849	-1.00388	-0.99667	-0.99852	-1.00035	-1.00423	-1.01403	-1.0284	-1.04546	-1.05095	-1.04383	-1.03673	-1.02244	-0.99817	-0.98058	-0.96494	-0.94665	-0.9433	-0.95592
-0.98065	-0.96526	-0.93831	-0.94645	-0.99424	-1.05972	-1.10788	-1.11246	-1.09879	-1.07043	-0.99761	-0.92402	-0.8954	-0.91463	-0.96555	-1.01605	-1.06346	-1.10742	-1.10477	-1.07026	-1.04929	-1.02961	-0.99964	-0.97402	-0.96096	-0.96333	-0.97087	-0.98354	-1.01101	-1.0332	-1.03815	-1.04021	-1.03806	-1.03339	-1.03447	-1.03534	-1.04033	-1.05106	-1.06499	-1.08216	-1.08928	-1.08223	-1.07248	-1.05657	-1.03272	-1.01587	-1.00047	-0.98171	-0.97727	-0.98837
-0.9795	-0.96199	-0.93098	-0.93747	-0.98634	-1.05353	-1.10332	-1.10833	-1.09354	-1.06536	-0.99519	-0.92448	-0.89689	-0.91335	-0.9587	-1.00597	-1.05432	-1.10119	-1.10191	-1.0695	-1.04748	-1.02452	-0.99255	-0.96841	-0.95773	-0.95965	-0.96561	-0.97901	-1.00836	-1.03187	-1.03772	-1.0397	-1.03611	-1.02987	-1.03032	-1.03138	-1.03713	-1.04845	-1.06193	-1.07817	-1.08482	-1.07762	-1.06706	-1.05043	-1.02783	-1.01281	-0.9981	-0.97961	-0.97521	-0.98633
-0.94056	-0.92158	-0.88827	-0.89499	-0.94604	-1.0151	-1.06528	-1.07028	-1.05474	-1.02495	-0.95503	-0.88606	-0.85993	-0.87848	-0.92526	-0.97153	-1.01848	-1.06372	-1.06171	-1.02838	-1.00862	-0.98855	-0.9569	-0.92973	-0.91652	-0.91954	-0.92722	-0.93993	-0.96818	-0.99211	-0.99862	-1.00085	-0.99823	-0.99394	-0.99467	-0.99286	-0.99689	-1.0102	-1.02488	-1.03915	-1.04399	-1.03685	-1.0266	-1.00934	-0.98625	-0.97301	-0.96061	-0.94179	-0.93715	-0.95013
-0.98369	-0.96714	-0.93963	-0.94984	-1.00035	-1.06739	-1.11527	-1.11716	-1.09978	-1.06975	-0.99761	-0.92607	-0.90141	-0.92425	-0.97414	-1.01939	-1.0628	-1.10767	-1.10805	-1.07444	-1.05162	-1.02848	-0.99572	-0.97007	-0.95824	-0.96186	-0.97189	-0.987	-1.01448	-1.03637	-1.04245	-1.04462	-1.04151	-1.03753	-1.03996	-1.04075	-1.04498	-1.05402	-1.06529	-1.08092	-1.08776	-1.08159	-1.07333	-1.057	-1.03163	-1.01422	-0.99886	-0.98066	-0.97825	-0.99261
-1.01685	-1.00006	-0.97142	-0.97892	-1.0275	-1.095	-1.14433	-1.14787	-1.13301	-1.10587	-1.03506	-0.96166	-0.93306	-0.95267	-1.00322	-1.05345	-1.10044	-1.14392	-1.14074	-1.1036	-1.07931	-1.05903	-1.03014	-1.00469	-0.99067	-0.99233	-1.00057	-1.01447	-1.04262	-1.06593	-1.07209	-1.07407	-1.0709	-1.06492	-1.06522	-1.06634	-1.07113	-1.08015	-1.0923	-1.10866	-1.1152	-1.10818	-1.09833	-1.08087	-1.05628	-1.04136	-1.02902	-1.01244	-1.00961	-1.02265
-1.03029	-1.01321	-0.98424	-0.99209	-1.03993	-1.10444	-1.15119	-1.15418	-1.13934	-1.11285	-1.04536	-0.97544	-0.9464	-0.96359	-1.01209	-1.0608	-1.10744	-1.15064	-1.14712	-1.1116	-1.0898	-1.07047	-1.04231	-1.01834	-1.00452	-1.00439	-1.01054	-1.02414	-1.05339	-1.07657	-1.08192	-1.08414	-1.08106	-1.07457	-1.07503	-1.0771	-1.08322	-1.09407	-1.10754	-1.12356	-1.12853	-1.11957	-1.10949	-1.09339	-1.06866	-1.05158	-1.03661	-1.01839	-1.01599	-1.03061
-1.00087	-0.98331	-0.95483	-0.96382	-1.01277	-1.07989	-1.12926	-1.13174	-1.11486	-1.08681	-1.01748	-0.94742	-0.92028	-0.93693	-0.98184	-1.02759	-1.07441	-1.12075	-1.12052	-1.08572	-1.06265	-1.0424	-1.01369	-0.98906	-0.97595	-0.97803	-0.98554	-0.99854	-1.02617	-1.0474	-1.0512	-1.05299	-1.05089	-1.04723	-1.05012	-1.05099	-1.05391	-1.06296	-1.07627	-1.09243	-1.0979	-1.09033	-1.08147	-1.06567	-1.04071	-1.02276	-1.00779	-0.99153	-0.9895	-1.0015
-0.9729	-0.95746	-0.93098	-0.93931	-0.98577	-1.04984	-1.09759	-1.10165	-1.08714	-1.05973	-0.9898	-0.91815	-0.89014	-0.90864	-0.95585	-1.00098	-1.04547	-1.09155	-1.09351	-1.06092	-1.03812	-1.0172	-0.98932	-0.96541	-0.95107	-0.9516	-0.9581	-0.96999	-0.99676	-1.01927	-1.02717	-1.03263	-1.0299	-1.02137	-1.01974	-1.02065	-1.02653	-1.03687	-1.04927	-1.06488	-1.07082	-1.06329	-1.05454	-1.04124	-1.01973	-1.00286	-0.98566	-0.96575	-0.96232	-0.9753
-0.97106	-0.95668	-0.9272	-0.93383	-0.98282	-1.0498	-1.09798	-1.10082	-1.08527	-1.05733	-0.98609	-0.91324	-0.88573	-0.90553	-0.95361	-1.00002	-1.04608	-1.09083	-1.0894	-1.05681	-1.03739	-1.01807	-0.98889	-0.96379	-0.94835	-0.94665	-0.95197	-0.96488	-0.99286	-1.01479	-1.01965	-1.02238	-1.02133	-1.01828	-1.02119	-1.02301	-1.02726	-1.03564	-1.04781	-1.06511	-1.0719	-1.06372	-1.05313	-1.03568	-1.01077	-0.99477	-0.98044	-0.9622	-0.95879	-0.9712
-0.96326	-0.9458	-0.9146	-0.92192	-0.97109	-1.03705	-1.08588	-1.09171	-1.07835	-1.05108	-0.98051	-0.90777	-0.87864	-0.89667	-0.94426	-0.98981	-1.03438	-1.07855	-1.07748	-1.04456	-1.02451	-1.00615	-0.97719	-0.9508	-0.93649	-0.93764	-0.94354	-0.95445	-0.9805	-1.00337	-1.01048	-1.01287	-1.01021	-1.00575	-1.0049	-1.00211	-1.00615	-1.01864	-1.03462	-1.0534	-1.06091	-1.05387	-1.04452	-1.02798	-1.00321	-0.98597	-0.96985	-0.95034	-0.94691	-0.96166
-0.97419	-0.95514	-0.92454	-0.93238	-0.98294	-1.05205	-1.10273	-1.10712	-1.09159	-1.06324	-0.99214	-0.9177	-0.88534	-0.90136	-0.9503	-0.99908	-1.04661	-1.09406	-1.09515	-1.06151	-1.03881	-1.01626	-0.98529	-0.96134	-0.94976	-0.95192	-0.95743	-0.96775	-0.9951	-1.0187	-1.02462	-1.02649	-1.02278	-1.01697	-1.01776	-1.01745	-1.02117	-1.03142	-1.04571	-1.06483	-1.07392	-1.06739	-1.05701	-1.03969	-1.0141	-0.99582	-0.98067	-0.96492	-0.96555	-0.98038
-1.01695	-0.99891	-0.96691	-0.97303	-1.02185	-1.08797	-1.13494	-1.13821	-1.12455	-1.09773	-1.02662	-0.95285	-0.9229	-0.94176	-0.99341	-1.04368	-1.08887	-1.13121	-1.1301	-1.09781	-1.07573	-1.05297	-1.02252	-1.00034	-0.99097	-0.99355	-0.99919	-1.01069	-1.03737	-1.05872	-1.0642	-1.06844	-1.0669	-1.05969	-1.05876	-1.05995	-1.06442	-1.07315	-1.0869	-1.10552	-1.11244	-1.1044	-1.09377	-1.07588	-1.05162	-1.03693	-1.02276	-1.00372	-1.00007	-1.01325
-1.00055	-0.98281	-0.95335	-0.96145	-1.01106	-1.07913	-1.12853	-1.1313	-1.11454	-1.08508	-1.01405	-0.94307	-0.91571	-0.93401	-0.98271	-1.03121	-1.07734	-1.12066	-1.11813	-1.08397	-1.06301	-1.04404	-1.0162	-0.99209	-0.97807	-0.97878	-0.98565	-0.997	-1.02209	-1.04368	-1.05099	-1.0554	-1.0526	-1.04607	-1.04645	-1.04649	-1.05028	-1.06086	-1.0756	-1.09302	-1.09844	-1.08974	-1.08027	-1.06508	-1.04164	-1.02425	-1.00738	-0.98747	-0.98244	-0.99485
-0.98385	-0.96744	-0.93998	-0.94797	-0.9955	-1.062	-1.11174	-1.11586	-1.09948	-1.07034	-0.99992	-0.92798	-0.89966	-0.91895	-0.96791	-1.01531	-1.06134	-1.10551	-1.10323	-1.068	-1.04646	-1.02838	-0.99971	-0.97325	-0.95897	-0.96015	-0.96668	-0.97987	-1.00919	-1.03295	-1.03824	-1.03951	-1.03577	-1.02991	-1.03041	-1.03027	-1.03517	-1.04742	-1.06175	-1.07689	-1.08134	-1.0738	-1.06522	-1.04862	-1.02319	-1.00696	-0.99288	-0.97464	-0.97191	-0.98594
-1.00914	-0.99104	-0.95791	-0.96314	-1.01079	-1.07614	-1.12509	-1.1311	-1.11742	-1.08859	-1.0179	-0.9481	-0.9221	-0.94218	-0.99109	-1.03786	-1.08361	-1.12752	-1.12403	-1.08833	-1.06644	-1.04625	-1.01763	-0.99435	-0.9812	-0.98134	-0.98762	-1.00043	-1.0279	-1.05047	-1.057	-1.06012	-1.05699	-1.05044	-1.05056	-1.05104	-1.05541	-1.06619	-1.08058	-1.09668	-1.10192	-1.09531	-1.08688	-1.06979	-1.0452	-1.03056	-1.01685	-0.99788	-0.99424	-1.00711
-1.0086	-0.99065	-0.95936	-0.96598	-1.01405	-1.08043	-1.13024	-1.13478	-1.11858	-1.08983	-1.02197	-0.95213	-0.92007	-0.93364	-0.9823	-1.03354	-1.08196	-1.1252	-1.12109	-1.08577	-1.06455	-1.045	-1.01526	-0.98991	-0.97745	-0.98094	-0.9893	-1.00113	-1.02776	-1.05167	-1.05916	-1.06171	-1.05764	-1.0499	-1.04887	-1.0497	-1.05539	-1.06542	-1.07779	-1.0936	-1.09871	-1.09031	-1.08121	-1.06696	-1.04569	-1.03122	-1.01599	-0.99585	-0.99099	-1.00365
-0.97102	-0.95192	-0.92042	-0.92799	-0.9773	-1.04495	-1.0953	-1.09814	-1.07985	-1.05133	-0.98254	-0.91162	-0.88484	-0.90558	-0.95403	-0.99974	-1.04486	-1.08877	-1.08719	-1.05452	-1.03504	-1.01603	-0.98506	-0.95715	-0.94272	-0.94446	-0.95064	-0.96238	-0.99058	-1.0148	-1.0213	-1.02248	-1.01872	-1.01395	-1.01489	-1.0152	-1.02125	-1.03399	-1.04829	-1.06328	-1.06834	-1.06303	-1.05613	-1.0395	-1.01349	-0.99589	-0.97994	-0.96017	-0.95652	-0.97138
-0.9658	-0.95143	-0.92119	-0.92691	-0.97578	-1.04342	-1.09186	-1.09391	-1.07812	-1.05188	-0.98262	-0.90956	-0.88048	-0.89982	-0.94905	-0.99665	-1.04253	-1.08665	-1.08419	-1.04886	-1.02747	-1.00857	-0.97982	-0.95548	-0.94265	-0.94363	-0.95005	-0.96303	-0.99149	-1.01457	-1.01955	-1.02095	-1.01815	-1.01319	-1.01596	-1.02008	-1.02629	-1.03592	-1.04874	-1.06469	-1.06988	-1.06185	-1.05226	-1.0358	-1.01192	-0.997	-0.98365	-0.96586	-0.96287	-0.97681
-0.96699	-0.94962	-0.92031	-0.92787	-0.97677	-1.044	-1.09317	-1.09601	-1.07924	-1.05107	-0.98151	-0.90939	-0.87994	-0.89793	-0.946	-0.99301	-1.0393	-1.0841	-1.08276	-1.04893	-1.0273	-1.00638	-0.97592	-0.95122	-0.93915	-0.94132	-0.94802	-0.95964	-0.9873	-1.01131	-1.01771	-1.02062	-1.01858	-1.01361	-1.01516	-1.01626	-1.02131	-1.03301	-1.04741	-1.06285	-1.06648	-1.05658	-1.04527	-1.02843	-1.00547	-0.9913	-0.97797	-0.95969	-0.95646	-0.97111
-0.99885	-0.98074	-0.95106	-0.95945	-1.00924	-1.07747	-1.12768	-1.13056	-1.11188	-1.08122	-1.01156	-0.94236	-0.91597	-0.93484	-0.9834	-1.03107	-1.07674	-1.12065	-1.11764	-1.08113	-1.0593	-1.04145	-1.01303	-0.98579	-0.96997	-0.97216	-0.98126	-0.99483	-1.02306	-1.0462	-1.05093	-1.05174	-1.04838	-1.04236	-1.04236	-1.04395	-1.05024	-1.06004	-1.07184	-1.08751	-1.0931	-1.08521	-1.07587	-1.06006	-1.03687	-1.02284	-1.00996	-0.9912	-0.98642	-0.99828
-1.05117	-1.03327	-1.00296	-1.01021	-1.0586	-1.12505	-1.17411	-1.17768	-1.16118	-1.1326	-1.06319	-0.99206	-0.96351	-0.98097	-1.02796	-1.07572	-1.12423	-1.17096	-1.16995	-1.13476	-1.11229	-1.09258	-1.06324	-1.03754	-1.0244	-1.02675	-1.03354	-1.04452	-1.06977	-1.09108	-1.09727	-1.10044	-1.09718	-1.09058	-1.09048	-1.08963	-1.09253	-1.10307	-1.11816	-1.13578	-1.14282	-1.1362	-1.12589	-1.10739	-1.08227	-1.06727	-1.05391	-1.0357	-1.03239	-1.04592
-1.04947	-1.03298	-1.00494	-1.01314	-1.06114	-1.12721	-1.17638	-1.17988	-1.16326	-1.13525	-1.06689	-0.99615	-0.96595	-0.98134	-1.02931	-1.07813	-1.1231	-1.16547	-1.16466	-1.13272	-1.11214	-1.09112	-1.06024	-1.03535	-1.02283	-1.02408	-1.03023	-1.04266	-1.07057	-1.09337	-1.09911	-1.10098	-1.09678	-1.09003	-1.09083	-1.09238	-1.09789	-1.10896	-1.12313	-1.13988	-1.14546	-1.13715	-1.12732	-1.11134	-1.08706	-1.06968	-1.05439	-1.03701	-1.03444	-1.04699
-1.00584	-0.99057	-0.96332	-0.97188	-1.01945	-1.08415	-1.1321	-1.13615	-1.12133	-1.09361	-1.024	-0.95381	-0.92689	-0.94441	-0.99043	-1.03751	-1.08538	-1.13187	-1.13152	-1.09748	-1.07537	-1.05437	-1.02373	-0.99755	-0.98358	-0.98493	-0.99132	-1.00365	-1.03235	-1.05681	-1.06413	-1.06647	-1.06146	-1.05424	-1.05533	-1.05705	-1.06265	-1.07319	-1.08567	-1.10021	-1.10451	-1.09764	-1.09043	-1.07429	-1.04808	-1.03097	-1.01687	-0.99936	-0.99704	-1.01076
-0.99388	-0.97581	-0.94716	-0.95646	-1.00713	-1.07648	-1.12771	-1.13134	-1.11292	-1.08059	-1.00865	-0.93938	-0.91346	-0.9311	-0.97848	-1.02683	-1.07339	-1.11631	-1.11218	-1.07649	-1.05569	-1.03785	-1.01031	-0.98572	-0.97202	-0.97389	-0.98162	-0.99481	-1.02275	-1.04485	-1.04949	-1.05126	-1.0492	-1.04501	-1.04602	-1.04619	-1.05054	-1.06063	-1.07328	-1.08905	-1.09564	-1.08848	-1.07807	-1.06077	-1.03627	-1.02065	-1.00681	-0.98801	-0.98323	-0.99668
-1.0411	-1.02377	-0.99364	-1.00067	-1.04948	-1.11679	-1.16607	-1.16959	-1.15354	-1.1244	-1.05236	-0.97918	-0.95065	-0.96979	-1.01969	-1.06871	-1.11599	-1.16166	-1.16059	-1.12635	-1.10562	-1.08684	-1.05698	-1.02997	-1.01494	-1.01558	-1.02195	-1.0343	-1.06219	-1.08599	-1.09312	-1.09504	-1.09056	-1.08505	-1.08733	-1.08905	-1.09375	-1.10311	-1.11557	-1.13241	-1.13901	-1.13145	-1.12237	-1.10624	-1.08126	-1.06488	-1.05122	-1.03313	-1.02799	-1.03843
-0.94224	-0.92317	-0.8928	-0.90057	-0.9492	-1.01569	-1.06397	-1.06625	-1.0498	-1.02035	-0.94804	-0.87601	-0.84944	-0.86962	-0.91966	-0.96942	-1.01714	-1.06174	-1.06012	-1.02582	-1.00274	-0.98055	-0.95104	-0.92857	-0.91762	-0.91971	-0.9271	-0.94079	-0.96895	-0.9918	-0.99828	-1.00048	-0.99594	-0.98913	-0.98931	-0.98843	-0.99135	-1.00253	-1.01934	-1.03887	-1.04569	-1.03709	-1.02644	-1.00994	-0.98634	-0.97069	-0.95646	-0.93863	-0.93558	-0.9486
-0.94446	-0.92906	-0.90262	-0.91106	-0.95972	-1.02764	-1.07687	-1.07829	-1.06021	-1.03208	-0.9645	-0.89476	-0.86516	-0.881	-0.92819	-0.97579	-1.02248	-1.06783	-1.06751	-1.03481	-1.01428	-0.99371	-0.96232	-0.93529	-0.92065	-0.92165	-0.92879	-0.94246	-0.97199	-0.99674	-1.00323	-1.00399	-0.99982	-0.99536	-0.99769	-0.9992	-1.00401	-1.0146	-1.02964	-1.04748	-1.0528	-1.04265	-1.0301	-1.01326	-0.99138	-0.9772	-0.96315	-0.94445	-0.94048	-0.95359
-0.97343	-0.95605	-0.92863	-0.93749	-0.98334	-1.04609	-1.09454	-1.10006	-1.08476	-1.05546	-0.98578	-0.91643	-0.88915	-0.90602	-0.9528	-1.00004	-1.04656	-1.09279	-1.09404	-1.06149	-1.03973	-1.01925	-0.99035	-0.96596	-0.95193	-0.95198	-0.95851	-0.97094	-0.99682	-1.01793	-1.02433	-1.02746	-1.0236	-1.01734	-1.01949	-1.02202	-1.02733	-1.03817	-1.05218	-1.0683	-1.0739	-1.06598	-1.05589	-1.04026	-1.0177	-1.00203	-0.9869	-0.96818	-0.9641	-0.97599
-1.01393	-0.99396	-0.96437	-0.97356	-1.02334	-1.09019	-1.13847	-1.14153	-1.12649	-1.09991	-1.03079	-0.95901	-0.93067	-0.94908	-0.99652	-1.04398	-1.09259	-1.14024	-1.1396	-1.10349	-1.07893	-1.05623	-1.02522	-0.99923	-0.98456	-0.9862	-0.9955	-1.01	-1.03786	-1.06014	-1.06614	-1.06941	-1.06675	-1.06108	-1.06341	-1.0663	-1.07091	-1.07882	-1.0897	-1.10517	-1.11217	-1.10699	-1.09929	-1.08254	-1.0565	-1.03845	-1.02251	-1.00428	-1.00232	-1.01733
-1.01699	-0.99931	-0.97219	-0.98205	-1.0306	-1.09531	-1.14349	-1.14915	-1.1357	-1.10799	-1.0368	-0.96414	-0.93622	-0.95475	-1.00244	-1.04969	-1.09551	-1.13973	-1.13823	-1.10262	-1.0792	-1.06053	-1.03398	-1.0091	-0.99367	-0.99417	-1.00229	-1.01679	-1.04512	-1.06659	-1.07112	-1.07335	-1.06974	-1.06273	-1.063	-1.06434	-1.07008	-1.0815	-1.09536	-1.11156	-1.11789	-1.11155	-1.10304	-1.08576	-1.05842	-1.04008	-1.02598	-1.00898	-1.00659	-1.02063
-1.01727	-1.00072	-0.9705	-0.97732	-1.027	-1.09565	-1.14449	-1.14581	-1.12876	-1.10094	-1.03149	-0.96057	-0.93236	-0.94972	-0.99756	-1.04655	-1.09439	-1.13834	-1.13514	-1.09963	-1.07696	-1.0568	-1.02862	-1.00473	-0.99107	-0.99172	-0.99873	-1.01165	-1.03863	-1.06077	-1.06793	-1.07236	-1.07005	-1.06369	-1.06317	-1.0631	-1.06784	-1.07808	-1.0911	-1.10753	-1.11371	-1.10612	-1.09655	-1.08062	-1.05744	-1.04228	-1.02772	-1.0085	-1.00422	-1.01636
-0.94099	-0.92366	-0.894	-0.90119	-0.94936	-1.01715	-1.06759	-1.07109	-1.05467	-1.02564	-0.95454	-0.88345	-0.85769	-0.87871	-0.92787	-0.97469	-1.01956	-1.06327	-1.06326	-1.03197	-1.01176	-0.9913	-0.96182	-0.93768	-0.9241	-0.92438	-0.93063	-0.94235	-0.96883	-0.99146	-0.9991	-1.00415	-1.00165	-0.99376	-0.99356	-0.99578	-1.0023	-1.01369	-1.02502	-1.03689	-1.0417	-1.03755	-1.03144	-1.01548	-0.98947	-0.97214	-0.9589	-0.94299	-0.94007	-0.95167
-0.95566	-0.93766	-0.90798	-0.91434	-0.96143	-1.02871	-1.07894	-1.08292	-1.06744	-1.03881	-0.96855	-0.89917	-0.87367	-0.89321	-0.94174	-0.98929	-1.03523	-1.07872	-1.0757	-1.04071	-1.0196	-1.00094	-0.97211	-0.94669	-0.93378	-0.93578	-0.94168	-0.95351	-0.98174	-1.00486	-1.01034	-1.01205	-1.00782	-1.00068	-1.00162	-1.0039	-1.00914	-1.01921	-1.03288	-1.05049	-1.05877	-1.05284	-1.04262	-1.0251	-1.00094	-0.98497	-0.97065	-0.95332	-0.95021	-0.96269
-0.95774	-0.94285	-0.91558	-0.92469	-0.9746	-1.04239	-1.0911	-1.09329	-1.07562	-1.0456	-0.97534	-0.90467	-0.87662	-0.89462	-0.9418	-0.98805	-1.03464	-1.08021	-1.07888	-1.04529	-1.02535	-1.0064	-0.97638	-0.95051	-0.93688	-0.93748	-0.94357	-0.9575	-0.98753	-1.01076	-1.01587	-1.01814	-1.01437	-1.00711	-1.00797	-1.01048	-1.01605	-1.02594	-1.03964	-1.05674	-1.06163	-1.05268	-1.04442	-1.0305	-1.00647	-0.98815	-0.97191	-0.95409	-0.95198	-0.96565
[truncated: 1,764 more columns]
