# Supplementary material for: Classification of multicategory edible fungi based on the infrared spectra of caps and stalks
Source: PLoS One. 2020 Aug 24;15(8):e0238149. doi: 10.1371/journal.pone.0238149 (PMC7444812; doi:10.1371/journal.pone.0238149)
Supplement: S1 Data — (ZIP) [file pone.0238149.s001.zip › Data set/Stalks of Bachu mushrooms.xlsx]

## Sheet: Sheet1
-2.28997	-2.23764	-2.22225	-2.17735	-2.10463	-2.21382	-2.32359	-2.14073	-2.21737	-2.21737	-2.30577	-2.0571	-1.98784	-2.04429	-2.25945	-2.29635	-2.25347	-2.27281	-2.36783	-2.36783	-2.27235	-2.17443	-2.04698	-2.0008	-2.10651	-2.21383	-2.21798	-2.3394	-2.3394	-2.15525	-2.10627	-2.16739	-2.31433	-2.40126	-2.19047	-2.23969	-2.2338	-2.09463	-2.06318	-2.24326	-2.24326	-2.39766	-2.17251	-2.26996	-2.32257	-2.19867	-2.18043	-2.2143	-2.37529	-2.37529
-2.30768	-2.25608	-2.24194	-2.19616	-2.12218	-2.23194	-2.34122	-2.15633	-2.23305	-2.23305	-2.32372	-2.0737	-2.00399	-2.06161	-2.27881	-2.31682	-2.2733	-2.29171	-2.38555	-2.38555	-2.28874	-2.19365	-2.06822	-2.0202	-2.12134	-2.2256	-2.23126	-2.35703	-2.35703	-2.17333	-2.12097	-2.18131	-2.32873	-2.41625	-2.20675	-2.25674	-2.25184	-2.11474	-2.08366	-2.26097	-2.26097	-2.41491	-2.19321	-2.29256	-2.34477	-2.21909	-2.20056	-2.23549	-2.39539	-2.39539
-2.29493	-2.24302	-2.22852	-2.18554	-2.11499	-2.22364	-2.32989	-2.1447	-2.2219	-2.2219	-2.31003	-2.06072	-1.99164	-2.0483	-2.26406	-2.30286	-2.26202	-2.28336	-2.38017	-2.38017	-2.28281	-2.18468	-2.05559	-2.00631	-2.11059	-2.2186	-2.22426	-2.34765	-2.34765	-2.16388	-2.11323	-2.17519	-2.32339	-2.41002	-2.19874	-2.2467	-2.23875	-2.09895	-2.06825	-2.24871	-2.24871	-2.40483	-2.17932	-2.27564	-2.32788	-2.20326	-2.18471	-2.22006	-2.38224	-2.38224
-0.68371	-0.67205	-0.64344	-0.64894	-0.69541	-0.76136	-0.80987	-0.81275	-0.79682	-0.76805	-0.69593	-0.62307	-0.59512	-0.61193	-0.65877	-0.71044	-0.76225	-0.80564	-0.7978	-0.7591	-0.73643	-0.71634	-0.68703	-0.66381	-0.65378	-0.65712	-0.6642	-0.67714	-0.70486	-0.72716	-0.73312	-0.7357	-0.73142	-0.72339	-0.72281	-0.72287	-0.72639	-0.73637	-0.75134	-0.77012	-0.77739	-0.76966	-0.75915	-0.74093	-0.71579	-0.70203	-0.68977	-0.66912	-0.66002	-0.66781
-0.70262	-0.6864	-0.658	-0.66718	-0.71394	-0.7746	-0.81994	-0.82651	-0.8164	-0.78983	-0.71717	-0.64465	-0.61838	-0.63895	-0.68857	-0.73519	-0.77804	-0.81793	-0.81204	-0.77757	-0.76057	-0.74464	-0.71497	-0.68786	-0.674	-0.67528	-0.68096	-0.69279	-0.71955	-0.74185	-0.75179	-0.75939	-0.75741	-0.75114	-0.74956	-0.74472	-0.74625	-0.75753	-0.77185	-0.78899	-0.7954	-0.78578	-0.77329	-0.75665	-0.73495	-0.721	-0.70611	-0.68501	-0.67747	-0.68692
-0.70093	-0.68256	-0.65826	-0.67124	-0.71961	-0.78245	-0.82821	-0.8303	-0.81378	-0.78421	-0.71378	-0.64578	-0.62249	-0.64208	-0.6888	-0.73522	-0.78101	-0.82581	-0.82319	-0.78547	-0.76134	-0.74159	-0.71389	-0.69045	-0.67879	-0.68384	-0.69485	-0.70939	-0.7369	-0.75708	-0.75823	-0.7568	-0.75256	-0.74644	-0.74561	-0.74504	-0.75108	-0.76397	-0.77818	-0.79282	-0.797	-0.79022	-0.78146	-0.76465	-0.74183	-0.72713	-0.71099	-0.69063	-0.68656	-0.69825
-0.66557	-0.64713	-0.61368	-0.61784	-0.66393	-0.72813	-0.77652	-0.78114	-0.76678	-0.73979	-0.66933	-0.59587	-0.56645	-0.58519	-0.63314	-0.67957	-0.72671	-0.7729	-0.77035	-0.73416	-0.71361	-0.69567	-0.66594	-0.64025	-0.62799	-0.62996	-0.63458	-0.64539	-0.67493	-0.70031	-0.7064	-0.70729	-0.70323	-0.69777	-0.70017	-0.70376	-0.70977	-0.71791	-0.72665	-0.73838	-0.74239	-0.73565	-0.72763	-0.71199	-0.68741	-0.6698	-0.65243	-0.63101	-0.62686	-0.64328
-0.67298	-0.65762	-0.62996	-0.63914	-0.68782	-0.75244	-0.80067	-0.80501	-0.78677	-0.75311	-0.68152	-0.61546	-0.59315	-0.61198	-0.65764	-0.70351	-0.75063	-0.79735	-0.79471	-0.75531	-0.73009	-0.71123	-0.6849	-0.66192	-0.64897	-0.65025	-0.65871	-0.67239	-0.69615	-0.71369	-0.71873	-0.72254	-0.71979	-0.71366	-0.71385	-0.71397	-0.72118	-0.73768	-0.75462	-0.76929	-0.77217	-0.76222	-0.74919	-0.72817	-0.70195	-0.68744	-0.67451	-0.65584	-0.65085	-0.66249
-0.72244	-0.70395	-0.67464	-0.68054	-0.72631	-0.79314	-0.84506	-0.85126	-0.83604	-0.80647	-0.73488	-0.66244	-0.63206	-0.64762	-0.69584	-0.74534	-0.79261	-0.83586	-0.83157	-0.79643	-0.77552	-0.75571	-0.72683	-0.70314	-0.69023	-0.69024	-0.69563	-0.70818	-0.73538	-0.75657	-0.76179	-0.7643	-0.76076	-0.75466	-0.7563	-0.75865	-0.7652	-0.77747	-0.79117	-0.80564	-0.8091	-0.79941	-0.78806	-0.77032	-0.74616	-0.73165	-0.71826	-0.69857	-0.69247	-0.70453
-0.85532	-0.83639	-0.80456	-0.81363	-0.86664	-0.93533	-0.98332	-0.98432	-0.96456	-0.93356	-0.8641	-0.79462	-0.76723	-0.78524	-0.83238	-0.87785	-0.9226	-0.96703	-0.9653	-0.93129	-0.91259	-0.8957	-0.86506	-0.8373	-0.825	-0.8299	-0.83934	-0.8529	-0.88004	-0.90105	-0.90538	-0.90827	-0.90676	-0.90007	-0.89791	-0.8971	-0.90204	-0.91315	-0.92636	-0.9414	-0.94731	-0.94108	-0.93213	-0.91532	-0.88992	-0.87175	-0.85532	-0.83641	-0.83269	-0.84479
-0.84483	-0.82696	-0.79626	-0.80352	-0.85346	-0.92047	-0.96946	-0.97497	-0.95943	-0.92751	-0.8542	-0.7822	-0.75373	-0.771	-0.81915	-0.86869	-0.91707	-0.96236	-0.96075	-0.92605	-0.90416	-0.88366	-0.85166	-0.82404	-0.81217	-0.81746	-0.82571	-0.8367	-0.86199	-0.88312	-0.88967	-0.8938	-0.89124	-0.88612	-0.88779	-0.88789	-0.89131	-0.90035	-0.91202	-0.92763	-0.9345	-0.92877	-0.92106	-0.90524	-0.87909	-0.85905	-0.84128	-0.82241	-0.82022	-0.83394
-0.81982	-0.80127	-0.77047	-0.77603	-0.82323	-0.89027	-0.9424	-0.95023	-0.93617	-0.90753	-0.83688	-0.76458	-0.73565	-0.75369	-0.80184	-0.84958	-0.89573	-0.93976	-0.93885	-0.90676	-0.88698	-0.86632	-0.83365	-0.80596	-0.792	-0.79384	-0.802	-0.81561	-0.84367	-0.86765	-0.87428	-0.87536	-0.87044	-0.86436	-0.86555	-0.86451	-0.86573	-0.8749	-0.88942	-0.90673	-0.91337	-0.90615	-0.89598	-0.87906	-0.85527	-0.84026	-0.82676	-0.80738	-0.80116	-0.81303
-0.70581	-0.68627	-0.65417	-0.66342	-0.71568	-0.78542	-0.83679	-0.8409	-0.82245	-0.7885	-0.71284	-0.63904	-0.60993	-0.62684	-0.67628	-0.72994	-0.78274	-0.82982	-0.82726	-0.7897	-0.76476	-0.7426	-0.71091	-0.68387	-0.66933	-0.67114	-0.67955	-0.69272	-0.72036	-0.74344	-0.74952	-0.75169	-0.74972	-0.74562	-0.74407	-0.73989	-0.74321	-0.75614	-0.77232	-0.78943	-0.79439	-0.78534	-0.77285	-0.75213	-0.72769	-0.7158	-0.7024	-0.68134	-0.67689	-0.69143
-0.73281	-0.71459	-0.68579	-0.6957	-0.74638	-0.81291	-0.85951	-0.85904	-0.83939	-0.81135	-0.74541	-0.67705	-0.64818	-0.66421	-0.71184	-0.75983	-0.80461	-0.8477	-0.84809	-0.81604	-0.79474	-0.77487	-0.74511	-0.71903	-0.7051	-0.70737	-0.71517	-0.72608	-0.75115	-0.77392	-0.7815	-0.78562	-0.78377	-0.77729	-0.77558	-0.77435	-0.77849	-0.78759	-0.7985	-0.81452	-0.82257	-0.81622	-0.80627	-0.78831	-0.76176	-0.74458	-0.73128	-0.71468	-0.71095	-0.72231
-0.73312	-0.71584	-0.68591	-0.69278	-0.73877	-0.80168	-0.85061	-0.85748	-0.84205	-0.80967	-0.73637	-0.66706	-0.64262	-0.6605	-0.70668	-0.75463	-0.80151	-0.84603	-0.84553	-0.81171	-0.78934	-0.76982	-0.74182	-0.71735	-0.70387	-0.70482	-0.71069	-0.72235	-0.74936	-0.77188	-0.77796	-0.78076	-0.77842	-0.77289	-0.77256	-0.77144	-0.77532	-0.78607	-0.79791	-0.81036	-0.81289	-0.80372	-0.7948	-0.77994	-0.7564	-0.7405	-0.72561	-0.70663	-0.70339	-0.71688
-0.67759	-0.66049	-0.62819	-0.63485	-0.68468	-0.75195	-0.80088	-0.80485	-0.78934	-0.75961	-0.68566	-0.61045	-0.58216	-0.60335	-0.65516	-0.70507	-0.749	-0.78787	-0.78362	-0.75143	-0.73272	-0.71297	-0.68184	-0.65586	-0.64363	-0.64732	-0.65424	-0.66338	-0.68726	-0.70918	-0.71725	-0.72219	-0.72004	-0.71283	-0.7104	-0.70925	-0.71499	-0.72735	-0.74095	-0.75575	-0.76136	-0.75461	-0.74517	-0.72873	-0.70387	-0.68702	-0.67349	-0.65592	-0.6513	-0.66246
-0.71803	-0.69914	-0.6715	-0.68266	-0.73319	-0.8012	-0.85007	-0.84998	-0.83003	-0.80072	-0.72976	-0.65616	-0.62816	-0.64797	-0.69522	-0.74134	-0.79008	-0.83866	-0.83645	-0.79653	-0.77039	-0.75204	-0.72771	-0.70542	-0.69275	-0.69528	-0.70156	-0.71047	-0.73487	-0.75825	-0.76673	-0.76874	-0.76298	-0.75723	-0.76063	-0.76284	-0.76592	-0.77315	-0.78479	-0.80143	-0.80833	-0.79972	-0.78637	-0.76748	-0.74491	-0.73127	-0.71641	-0.6957	-0.68971	-0.70092
-0.75867	-0.73768	-0.70508	-0.71076	-0.75943	-0.82984	-0.88334	-0.88615	-0.86565	-0.83419	-0.76349	-0.69313	-0.66688	-0.68694	-0.73634	-0.78392	-0.82891	-0.87232	-0.87137	-0.84013	-0.82133	-0.79928	-0.76473	-0.73774	-0.72554	-0.72723	-0.73274	-0.74467	-0.7731	-0.79679	-0.80384	-0.80722	-0.80315	-0.79495	-0.79409	-0.79445	-0.79878	-0.80832	-0.82182	-0.83953	-0.84643	-0.83868	-0.82848	-0.81231	-0.78955	-0.77376	-0.75713	-0.73608	-0.7306	-0.74253
-0.91248	-0.8972	-0.8652	-0.86942	-0.91766	-0.98563	-1.03524	-1.03759	-1.01938	-0.98969	-0.91954	-0.84831	-0.82007	-0.83713	-0.88298	-0.92913	-0.97545	-1.02073	-1.02062	-0.98736	-0.96601	-0.94694	-0.91816	-0.89207	-0.87663	-0.8761	-0.88113	-0.89164	-0.91896	-0.94513	-0.955	-0.95728	-0.95114	-0.9427	-0.94094	-0.94008	-0.94553	-0.95628	-0.96806	-0.98319	-0.99011	-0.98396	-0.97391	-0.95524	-0.92794	-0.90937	-0.8948	-0.87721	-0.87129	-0.88029
-0.4108	-0.38638	-0.3509	-0.35769	-0.40577	-0.47338	-0.52959	-0.54149	-0.52794	-0.49569	-0.41922	-0.34324	-0.3133	-0.33079	-0.37843	-0.42651	-0.47431	-0.51877	-0.51602	-0.48486	-0.47154	-0.45808	-0.42684	-0.39406	-0.3769	-0.38134	-0.38904	-0.39678	-0.42077	-0.44339	-0.45028	-0.45502	-0.45447	-0.44795	-0.44651	-0.44776	-0.45427	-0.46553	-0.47757	-0.49002	-0.49298	-0.48393	-0.4724	-0.45687	-0.43888	-0.42732	-0.41042	-0.38659	-0.37913	-0.39125
-0.46116	-0.44133	-0.41176	-0.42367	-0.47698	-0.5467	-0.5971	-0.60065	-0.58333	-0.54971	-0.47212	-0.39765	-0.37204	-0.39387	-0.44358	-0.49044	-0.53487	-0.5785	-0.57741	-0.54232	-0.51942	-0.50037	-0.47082	-0.4429	-0.42774	-0.42872	-0.43378	-0.44518	-0.47537	-0.50175	-0.50866	-0.51184	-0.51125	-0.50238	-0.49279	-0.48827	-0.49728	-0.51255	-0.52664	-0.54224	-0.54654	-0.53687	-0.53003	-0.51885	-0.49614	-0.47992	-0.46436	-0.44094	-0.4319	-0.44435
-0.62227	-0.60634	-0.5787	-0.58738	-0.63521	-0.70053	-0.74687	-0.74728	-0.72992	-0.70131	-0.63132	-0.56021	-0.53191	-0.55108	-0.60249	-0.65274	-0.69984	-0.74573	-0.74425	-0.70624	-0.68177	-0.66389	-0.63846	-0.6159	-0.60319	-0.60375	-0.60774	-0.61683	-0.64319	-0.66544	-0.66876	-0.66793	-0.66367	-0.65848	-0.65998	-0.66096	-0.666	-0.67671	-0.68847	-0.70373	-0.71256	-0.7067	-0.69402	-0.67434	-0.64967	-0.63408	-0.6205	-0.6042	-0.60239	-0.61511
-0.63864	-0.62205	-0.58804	-0.59186	-0.64053	-0.70847	-0.7565	-0.75811	-0.74223	-0.71484	-0.64418	-0.57198	-0.5451	-0.5634	-0.60832	-0.65516	-0.70482	-0.75136	-0.75082	-0.71883	-0.69665	-0.67229	-0.64165	-0.62029	-0.60892	-0.61079	-0.62185	-0.63849	-0.66386	-0.68229	-0.68699	-0.68837	-0.68365	-0.67733	-0.67704	-0.67678	-0.68271	-0.69451	-0.70725	-0.72222	-0.72741	-0.71904	-0.70784	-0.68966	-0.6652	-0.64947	-0.634	-0.61404	-0.61031	-0.62417
-0.69603	-0.67903	-0.65105	-0.65903	-0.70568	-0.76901	-0.81522	-0.81787	-0.80332	-0.77689	-0.70731	-0.63516	-0.60567	-0.62286	-0.67141	-0.71926	-0.76419	-0.80713	-0.80378	-0.76655	-0.74342	-0.72609	-0.70038	-0.67613	-0.6632	-0.66683	-0.67367	-0.68419	-0.71214	-0.73556	-0.7395	-0.74011	-0.73734	-0.73154	-0.73161	-0.73415	-0.74149	-0.75128	-0.76223	-0.77664	-0.78131	-0.77318	-0.76353	-0.74721	-0.72271	-0.70537	-0.69085	-0.67451	-0.67003	-0.67819
-0.70287	-0.68008	-0.64771	-0.65747	-0.70995	-0.77913	-0.82883	-0.83267	-0.81767	-0.78944	-0.71715	-0.64172	-0.61084	-0.62995	-0.68105	-0.73189	-0.78042	-0.82541	-0.82362	-0.78728	-0.76139	-0.73908	-0.71143	-0.69027	-0.67977	-0.68173	-0.68721	-0.69709	-0.72259	-0.74466	-0.75133	-0.75625	-0.75532	-0.74873	-0.74652	-0.74495	-0.74949	-0.76072	-0.7748	-0.79117	-0.79638	-0.788	-0.77673	-0.75608	-0.72853	-0.71364	-0.70189	-0.68391	-0.67746	-0.68693
-0.69093	-0.67735	-0.65333	-0.66413	-0.71189	-0.77599	-0.82416	-0.82727	-0.80902	-0.77875	-0.71029	-0.64261	-0.61397	-0.62722	-0.67229	-0.72003	-0.76693	-0.81012	-0.8051	-0.76848	-0.748	-0.7321	-0.70599	-0.68095	-0.66578	-0.66547	-0.6706	-0.68058	-0.70588	-0.72916	-0.7395	-0.74737	-0.74654	-0.74021	-0.74023	-0.73987	-0.7422	-0.74992	-0.76199	-0.77799	-0.783	-0.77343	-0.7622	-0.74555	-0.72279	-0.7089	-0.69486	-0.67562	-0.67122	-0.68207
-0.70332	-0.68542	-0.65643	-0.66481	-0.71092	-0.7736	-0.82138	-0.82689	-0.81271	-0.78435	-0.71362	-0.64135	-0.61257	-0.62934	-0.67453	-0.7209	-0.76851	-0.81357	-0.8119	-0.77891	-0.75816	-0.73693	-0.70683	-0.68449	-0.67481	-0.67689	-0.68158	-0.69191	-0.71913	-0.74217	-0.74686	-0.74866	-0.7471	-0.74001	-0.7358	-0.733	-0.73756	-0.75131	-0.76856	-0.78454	-0.78789	-0.77935	-0.76963	-0.75304	-0.7298	-0.71543	-0.70126	-0.68115	-0.67474	-0.68495
-0.75584	-0.73741	-0.70854	-0.71873	-0.7684	-0.83437	-0.88176	-0.88266	-0.86589	-0.83876	-0.76878	-0.69724	-0.66998	-0.68943	-0.73889	-0.78636	-0.83077	-0.8749	-0.87538	-0.84197	-0.81751	-0.79253	-0.75846	-0.7322	-0.72255	-0.72802	-0.73549	-0.74738	-0.7744	-0.79724	-0.80509	-0.8077	-0.8011	-0.79283	-0.79299	-0.79098	-0.79228	-0.80367	-0.82074	-0.83687	-0.83937	-0.83197	-0.82604	-0.81106	-0.78603	-0.76858	-0.75196	-0.7326	-0.72899	-0.74025
-0.74068	-0.72334	-0.6965	-0.70785	-0.75954	-0.82581	-0.87108	-0.87334	-0.85925	-0.83196	-0.76239	-0.6919	-0.66331	-0.67929	-0.72476	-0.76999	-0.81514	-0.85949	-0.8576	-0.82339	-0.80243	-0.78428	-0.75818	-0.73527	-0.72079	-0.7189	-0.72238	-0.73391	-0.76484	-0.79172	-0.7977	-0.7988	-0.79623	-0.79093	-0.79069	-0.7893	-0.79221	-0.80227	-0.81551	-0.83047	-0.83491	-0.82796	-0.8201	-0.8036	-0.77869	-0.76333	-0.74935	-0.72961	-0.72405	-0.73764
-0.80694	-0.78714	-0.75945	-0.77136	-0.82282	-0.88979	-0.93708	-0.93778	-0.91984	-0.89128	-0.82212	-0.75208	-0.72495	-0.74292	-0.79025	-0.83827	-0.88495	-0.92779	-0.92339	-0.8864	-0.86372	-0.8452	-0.81779	-0.79423	-0.78295	-0.78619	-0.79228	-0.80201	-0.82702	-0.84873	-0.85532	-0.85857	-0.85594	-0.85069	-0.85019	-0.84711	-0.84848	-0.85841	-0.87273	-0.88905	-0.89548	-0.88973	-0.88041	-0.86259	-0.83727	-0.82012	-0.80551	-0.78874	-0.78588	-0.79741
-2.21873	-2.1655	-2.1503	-2.10406	-2.02956	-2.13729	-2.24529	-2.06369	-2.14332	-2.14332	-2.22574	-1.9736	-1.90582	-1.96506	-2.18109	-2.219	-2.17815	-2.19863	-2.29269	-2.29269	-2.19603	-2.09921	-1.97147	-1.92227	-2.02321	-2.12797	-2.13454	-2.26012	-2.26012	-2.07438	-2.02135	-2.08084	-2.22882	-2.31606	-2.10473	-2.15472	-2.15132	-2.0142	-1.98049	-2.15517	-2.15517	-2.3099	-2.08683	-2.18498	-2.23809	-2.11454	-2.09647	-2.13068	-2.29077	-2.29077
-2.23044	-2.17807	-2.16187	-2.11552	-2.03881	-2.1426	-2.25103	-2.07115	-2.1509	-2.1509	-2.23973	-1.98972	-1.91996	-1.97657	-2.19132	-2.22746	-2.18514	-2.20533	-2.29907	-2.29907	-2.2004	-2.10618	-1.98151	-1.93341	-2.03588	-2.14152	-2.14501	-2.26637	-2.26637	-2.08407	-2.03496	-2.09681	-2.24415	-2.32941	-2.11628	-2.16335	-2.15633	-2.01859	-1.98955	-2.16908	-2.16908	-2.32145	-2.09671	-2.19184	-2.24075	-2.11423	-2.09644	-2.13441	-2.2999	-2.2999
-2.21797	-2.16607	-2.15172	-2.10803	-2.03442	-2.14068	-2.24723	-2.06292	-2.14062	-2.14062	-2.23357	-1.98412	-1.91211	-1.96591	-2.18	-2.21789	-2.17761	-2.1987	-2.29137	-2.29137	-2.18996	-2.09374	-1.96813	-1.92141	-2.02345	-2.12762	-2.13295	-2.25766	-2.25766	-2.07267	-2.02023	-2.08143	-2.22966	-2.31459	-2.10071	-2.15021	-2.14851	-2.01248	-1.9799	-2.15683	-2.15683	-2.3082	-2.08336	-2.18108	-2.23341	-2.10873	-2.08917	-2.12139	-2.28157	-2.28157
-0.70579	-0.68719	-0.65525	-0.66253	-0.71259	-0.78011	-0.82606	-0.82495	-0.80782	-0.78143	-0.71462	-0.64503	-0.61479	-0.6306	-0.67916	-0.72832	-0.77517	-0.8184	-0.81704	-0.78659	-0.76619	-0.7434	-0.71287	-0.68765	-0.67259	-0.67316	-0.68103	-0.69597	-0.72687	-0.75206	-0.75887	-0.76089	-0.7557	-0.74675	-0.74579	-0.74808	-0.75468	-0.76438	-0.77785	-0.79703	-0.80423	-0.79393	-0.78093	-0.7638	-0.74118	-0.72677	-0.71384	-0.69748	-0.69473	-0.70753
-0.64866	-0.63368	-0.60867	-0.62047	-0.67049	-0.73608	-0.78156	-0.78116	-0.76497	-0.73879	-0.67004	-0.59978	-0.57395	-0.59439	-0.6416	-0.68511	-0.72718	-0.76853	-0.76723	-0.73769	-0.72125	-0.70511	-0.67834	-0.65261	-0.63496	-0.6317	-0.63693	-0.65116	-0.67959	-0.70118	-0.70868	-0.71587	-0.71456	-0.7041	-0.6985	-0.69826	-0.70545	-0.71557	-0.72747	-0.74523	-0.75451	-0.75015	-0.74301	-0.7271	-0.70109	-0.68245	-0.66721	-0.65104	-0.64922	-0.66144
-0.64936	-0.63191	-0.60556	-0.6132	-0.65861	-0.72551	-0.77795	-0.78199	-0.76316	-0.73303	-0.66416	-0.59593	-0.57111	-0.59072	-0.63811	-0.68446	-0.73091	-0.77385	-0.76523	-0.72498	-0.70412	-0.68879	-0.66462	-0.64273	-0.63141	-0.63676	-0.64579	-0.65471	-0.67676	-0.6979	-0.70676	-0.71373	-0.71359	-0.70697	-0.70473	-0.70381	-0.70789	-0.71682	-0.72935	-0.74758	-0.75686	-0.75078	-0.73966	-0.72007	-0.69416	-0.67829	-0.66437	-0.64827	-0.6478	-0.66199
-2.23935	-2.18484	-2.16724	-2.12106	-2.04934	-2.16031	-2.2704	-2.08733	-2.16434	-2.16434	-2.25027	-1.9984	-1.92826	-1.98515	-2.20013	-2.23869	-2.19972	-2.22118	-2.3148	-2.3148	-2.21575	-2.11815	-1.99145	-1.94438	-2.047	-2.15094	-2.15454	-2.27913	-2.27913	-2.09838	-2.04751	-2.10767	-2.25367	-2.3383	-2.12536	-2.17405	-2.17063	-2.03503	-2.00285	-2.17821	-2.17821	-2.33174	-2.10873	-2.20649	-2.25855	-2.13354	-2.11374	-2.14772	-2.31034	-2.31034
-2.23227	-2.17777	-2.16319	-2.11768	-2.04167	-2.14841	-2.25789	-2.07594	-2.15418	-2.15418	-2.2456	-1.99754	-1.92812	-1.98396	-2.1991	-2.23777	-2.19745	-2.21718	-2.30917	-2.30917	-2.2064	-2.10632	-1.97872	-1.93404	-2.03915	-2.14428	-2.14971	-2.27551	-2.27551	-2.09233	-2.04334	-2.10671	-2.25247	-2.33383	-2.11858	-2.167	-2.16234	-2.02406	-1.99264	-2.17167	-2.17167	-2.32486	-2.10134	-2.19824	-2.24843	-2.12356	-2.10598	-2.13995	-2.29985	-2.29985
-2.20594	-2.15212	-2.13637	-2.08977	-2.01205	-2.11686	-2.22763	-2.04983	-2.13044	-2.13044	-2.22062	-1.96994	-1.89734	-1.95239	-2.16889	-2.20711	-2.16364	-2.18222	-2.27592	-2.27592	-2.17661	-2.08022	-1.95388	-1.90721	-2.01032	-2.11329	-2.1166	-2.24274	-2.24274	-2.05838	-2.00703	-2.07035	-2.21886	-2.30434	-2.09186	-2.13931	-2.13265	-1.99494	-1.9644	-2.14333	-2.14333	-2.29719	-2.07348	-2.17111	-2.22241	-2.09627	-2.07612	-2.11002	-2.27193	-2.27193
-2.00017	-1.94666	-1.92963	-1.88305	-1.80889	-1.91628	-2.02488	-1.84456	-1.9269	-1.9269	-2.02196	-1.77268	-1.70106	-1.75624	-1.97323	-2.01392	-1.97298	-1.99008	-2.08005	-2.08005	-1.97847	-1.88255	-1.75571	-1.70676	-1.80826	-1.91522	-1.9239	-2.04919	-2.04919	-1.86257	-1.81093	-1.87163	-2.01948	-2.10758	-1.89851	-1.949	-1.94285	-1.80291	-1.76982	-1.94537	-1.94537	-2.095	-1.86953	-1.96786	-2.02522	-1.90558	-1.8869	-1.91785	-2.07632	-2.07632
-1.99919	-1.94822	-1.93491	-1.8901	-1.81514	-1.92112	-2.03029	-1.8516	-1.93344	-1.93344	-2.01935	-1.76896	-1.70284	-1.76245	-1.97823	-2.01445	-1.96885	-1.98411	-2.0774	-2.0774	-1.9847	-1.88819	-1.76316	-1.71641	-1.81644	-1.9204	-1.92818	-2.05492	-2.05492	-1.86628	-1.81283	-1.87504	-2.02466	-2.11239	-1.90155	-1.94986	-1.9425	-1.8025	-1.7708	-1.94908	-1.94908	-2.10067	-1.87635	-1.9725	-2.02353	-1.90126	-1.88739	-1.92409	-2.0849	-2.0849
-2.31305	-2.26173	-2.24734	-2.20218	-2.12652	-2.2317	-2.33907	-2.15507	-2.23162	-2.23162	-2.32219	-2.07247	-2.00213	-2.05825	-2.27427	-2.31299	-2.2709	-2.28944	-2.38311	-2.38311	-2.28852	-2.19014	-2.06092	-2.01221	-2.11401	-2.21904	-2.22583	-2.35215	-2.35215	-2.16316	-2.11051	-2.17344	-2.32258	-2.40919	-2.19691	-2.24454	-2.23907	-2.10217	-2.07126	-2.24969	-2.24969	-2.40297	-2.1772	-2.27341	-2.32477	-2.19949	-2.18005	-2.21371	-2.37526	-2.37526
-2.0606	-2.00638	-1.9905	-1.94735	-1.87615	-1.98208	-2.08884	-1.90945	-1.9911	-1.9911	-2.08263	-1.83359	-1.76152	-1.81572	-2.0326	-2.07332	-2.03378	-2.0553	-2.14895	-2.14895	-2.04748	-1.94818	-1.8185	-1.77056	-1.87495	-1.98117	-1.9864	-2.11162	-2.11162	-1.93344	-1.8838	-1.94387	-2.09106	-2.17802	-1.96501	-2.00945	-1.99987	-1.86084	-1.83137	-2.01358	-2.01358	-2.17125	-1.94543	-2.04139	-2.09304	-1.9695	-1.95268	-1.98809	-2.15181	-2.15181
-2.16074	-2.10507	-2.08931	-2.04863	-1.97702	-2.08254	-2.18954	-2.00757	-2.08782	-2.08782	-2.18059	-1.92863	-1.85744	-1.91282	-2.12762	-2.16756	-2.12807	-2.1479	-2.24085	-2.24085	-2.14108	-2.04273	-1.9157	-1.86993	-1.9752	-2.08155	-2.08611	-2.21099	-2.21099	-2.02773	-1.97539	-2.03544	-2.18216	-2.26762	-2.05491	-2.10364	-2.09904	-1.96206	-1.9335	-2.11552	-2.11552	-2.26847	-2.04205	-2.13756	-2.18851	-2.0643	-2.04797	-2.08516	-2.24689	-2.24689
-2.21349	-2.15979	-2.14402	-2.10014	-2.02671	-2.13449	-2.2454	-2.06493	-2.14243	-2.14243	-2.23522	-1.98879	-1.91829	-1.97247	-2.18648	-2.22287	-2.18044	-2.20166	-2.29767	-2.29767	-2.20243	-2.10443	-1.97657	-1.93009	-2.03269	-2.13491	-2.13852	-2.26514	-2.26514	-2.08231	-2.03061	-2.09214	-2.23994	-2.3278	-2.11868	-2.16774	-2.15961	-2.01867	-1.98735	-2.16912	-2.16912	-2.32671	-2.10077	-2.19627	-2.24853	-2.1247	-2.1046	-2.13743	-2.30071	-2.30071
-2.20981	-2.15467	-2.13939	-2.09703	-2.02506	-2.13316	-2.24125	-2.05671	-2.13278	-2.13278	-2.21904	-1.96842	-1.90083	-1.95946	-2.1747	-2.21245	-2.17103	-2.19046	-2.28413	-2.28413	-2.18733	-2.08998	-1.96021	-1.90896	-2.01066	-2.11762	-2.12474	-2.25053	-2.25053	-2.06938	-2.01956	-2.08162	-2.22966	-2.31514	-2.10191	-2.15172	-2.14968	-2.01315	-1.98087	-2.15734	-2.15734	-2.30528	-2.0792	-2.17644	-2.23035	-2.10867	-2.09197	-2.12602	-2.28636	-2.28636
-2.17957	-2.123	-2.10654	-2.06328	-1.99147	-2.09931	-2.20699	-2.02482	-2.10439	-2.10439	-2.19705	-1.94688	-1.87657	-1.9339	-2.14799	-2.18333	-2.14286	-2.16599	-2.26086	-2.26086	-2.15766	-2.05635	-1.9272	-1.88081	-1.98662	-2.09534	-2.10292	-2.22706	-2.22706	-2.03719	-1.98514	-2.04783	-2.19784	-2.28471	-2.07085	-2.11683	-2.10985	-1.97249	-1.94389	-2.12434	-2.12434	-2.27663	-2.05053	-2.14712	-2.20208	-2.08209	-2.06571	-2.09949	-2.25918	-2.25918
-2.19018	-2.13704	-2.12296	-2.07875	-2.00411	-2.11218	-2.22281	-2.03982	-2.11454	-2.11454	-2.19752	-1.94738	-1.88078	-1.94206	-2.1586	-2.19353	-2.14983	-2.16987	-2.26521	-2.26521	-2.16991	-2.07357	-1.94606	-1.89714	-1.99896	-2.10491	-2.11366	-2.24088	-2.24088	-2.05177	-1.99955	-2.06275	-2.21404	-2.3018	-2.08768	-2.13277	-2.12543	-1.98741	-1.95664	-2.13535	-2.13535	-2.289	-2.06646	-2.16371	-2.21464	-2.09133	-2.07493	-2.1092	-2.26948	-2.26948
-1.87915	-1.83075	-1.81597	-1.76837	-1.69375	-1.80474	-1.9189	-1.73995	-1.81705	-1.81705	-1.90244	-1.65216	-1.5805	-1.63491	-1.84922	-1.88517	-1.84334	-1.86926	-1.96953	-1.96953	-1.86816	-1.77039	-1.6433	-1.5942	-1.69623	-1.80255	-1.80999	-1.93725	-1.93725	-1.74807	-1.6915	-1.75089	-1.90239	-1.99551	-1.78957	-1.84039	-1.83072	-1.68474	-1.64893	-1.82854	-1.82854	-1.98477	-1.75559	-1.84963	-1.90478	-1.78455	-1.76491	-1.79675	-1.96176	-1.96176
-1.85358	-1.79957	-1.78	-1.73046	-1.65901	-1.77128	-1.88049	-1.69716	-1.77483	-1.77483	-1.86055	-1.60978	-1.54155	-1.60165	-1.81895	-1.85501	-1.81114	-1.82991	-1.92277	-1.92277	-1.82865	-1.73498	-1.60885	-1.56065	-1.66405	-1.76775	-1.76776	-1.89145	-1.89145	-1.71552	-1.66428	-1.72236	-1.86859	-1.95909	-1.75043	-1.79657	-1.7875	-1.64894	-1.61945	-1.8008	-1.8008	-1.9629	-1.7364	-1.82604	-1.873	-1.74916	-1.73506	-1.775	-1.93815	-1.93815
-2.26217	-2.20885	-2.19403	-2.15109	-2.07838	-2.18376	-2.2896	-2.10626	-2.18446	-2.18446	-2.27037	-2.02003	-1.95172	-2.00987	-2.22757	-2.26804	-2.22797	-2.24815	-2.34124	-2.34124	-2.2393	-2.14112	-2.01346	-1.96615	-2.07027	-2.1762	-2.18188	-2.30774	-2.30774	-2.125	-2.0763	-2.13831	-2.28229	-2.36382	-2.15043	-2.20066	-2.19592	-2.05681	-2.02605	-2.20649	-2.20649	-2.36021	-2.13389	-2.22838	-2.27976	-2.15736	-2.14096	-2.17639	-2.33795	-2.33795
-2.06692	-2.01699	-2.00347	-1.96099	-1.88913	-1.9965	-2.1048	-1.92581	-2.00945	-2.00945	-2.09827	-1.84622	-1.77484	-1.82833	-2.03856	-2.07358	-2.03402	-2.0555	-2.14758	-2.14758	-2.05418	-1.95873	-1.82928	-1.78014	-1.88407	-1.99211	-1.99936	-2.12365	-2.12365	-1.93689	-1.88862	-1.95374	-2.1022	-2.18605	-1.96982	-2.01421	-2.00711	-1.86985	-1.83984	-2.01897	-2.01897	-2.17235	-1.94794	-2.04527	-2.09878	-1.97549	-1.95528	-1.98678	-2.14771	-2.14771
-2.10076	-2.04593	-2.02923	-1.98352	-1.90787	-2.01465	-2.12566	-1.9454	-2.02467	-2.02467	-2.11556	-1.86485	-1.79489	-1.8511	-2.06565	-2.10151	-2.05825	-2.07868	-2.17349	-2.17349	-2.08006	-1.98305	-1.85258	-1.80248	-1.90539	-2.01073	-2.01501	-2.14137	-2.14137	-1.9646	-1.91293	-1.97369	-2.11967	-2.20318	-1.98985	-2.03788	-2.03289	-1.89764	-1.86915	-2.04776	-2.04776	-2.19886	-1.97451	-2.072	-2.12426	-1.99881	-1.97789	-2.01097	-2.17314	-2.17314
-2.09622	-2.04371	-2.02815	-1.98367	-1.90961	-2.01752	-2.12947	-1.95155	-2.0312	-2.0312	-2.11372	-1.86291	-1.79297	-1.84815	-2.06171	-2.09843	-2.05744	-2.08133	-2.1801	-2.1801	-2.08062	-1.98188	-1.85448	-1.80645	-1.90828	-2.01355	-2.01959	-2.14481	-2.14481	-1.96365	-1.91408	-1.97514	-2.12049	-2.20434	-1.9905	-2.03825	-2.03436	-1.89784	-1.86761	-2.04857	-2.04857	-2.20202	-1.97612	-2.07367	-2.12667	-2.00129	-1.98049	-2.014	-2.177	-2.177
-2.2966	-2.24428	-2.23097	-2.18863	-2.1145	-2.21928	-2.32773	-2.14739	-2.22606	-2.22606	-2.31388	-2.06362	-1.99331	-2.04976	-2.26649	-2.30594	-2.26384	-2.28184	-2.37475	-2.37475	-2.27697	-2.18015	-2.05368	-2.00779	-2.11185	-2.21581	-2.21797	-2.34041	-2.34041	-2.15764	-2.10768	-2.17016	-2.31787	-2.40244	-2.18841	-2.23606	-2.23154	-2.09546	-2.06549	-2.24377	-2.24377	-2.39371	-2.16936	-2.26769	-2.32042	-2.19596	-2.17738	-2.21266	-2.37547	-2.37547
-2.20641	-2.15525	-2.14173	-2.09731	-2.02341	-2.131	-2.23856	-2.05513	-2.1349	-2.1349	-2.22887	-1.97876	-1.90715	-1.96252	-2.17828	-2.21682	-2.17558	-2.19568	-2.2895	-2.2895	-2.18666	-2.08747	-1.96219	-1.91827	-2.02286	-2.12682	-2.12947	-2.25342	-2.25342	-2.07443	-2.02536	-2.08624	-2.23233	-2.31817	-2.106	-2.15386	-2.14861	-2.01082	-1.97843	-2.15611	-2.15611	-2.3098	-2.08699	-2.18465	-2.23402	-2.10774	-2.09034	-2.12678	-2.28864	-2.28864
-2.2115	-2.15805	-2.14143	-2.09691	-2.02517	-2.13366	-2.2414	-2.05859	-2.13791	-2.13791	-2.22744	-1.97652	-1.90533	-1.96112	-2.17659	-2.21496	-2.17487	-2.19682	-2.29255	-2.29255	-2.19288	-2.09352	-1.96522	-1.91744	-2.02105	-2.12682	-2.13194	-2.25741	-2.25741	-2.07504	-2.02297	-2.08357	-2.23048	-2.3157	-2.10439	-2.15484	-2.15013	-2.01186	-1.97988	-2.15629	-2.15629	-2.30703	-2.0836	-2.1818	-2.23491	-2.11173	-2.09376	-2.1272	-2.28697	-2.28697
-2.32367	-2.27008	-2.25457	-2.21063	-2.13878	-2.24697	-2.35423	-2.16902	-2.2441	-2.2441	-2.33359	-2.08589	-2.0171	-2.07351	-2.28853	-2.32578	-2.28398	-2.30416	-2.39806	-2.39806	-2.30148	-2.20258	-2.07406	-2.02729	-2.12992	-2.23252	-2.2355	-2.36063	-2.36063	-2.18106	-2.1309	-2.1928	-2.34106	-2.42776	-2.21635	-2.26439	-2.25759	-2.11995	-2.09087	-2.27103	-2.27103	-2.42227	-2.19655	-2.29459	-2.34763	-2.22258	-2.20346	-2.23845	-2.40004	-2.40004
-2.35121	-2.2948	-2.27975	-2.2355	-2.16045	-2.26558	-2.37311	-2.19214	-2.273	-2.273	-2.3635	-2.11277	-2.04305	-2.10033	-2.31677	-2.35572	-2.3151	-2.33583	-2.42989	-2.42989	-2.33038	-2.2316	-2.10226	-2.05333	-2.15569	-2.26107	-2.2668	-2.39135	-2.39135	-2.20638	-2.15555	-2.21836	-2.36782	-2.45438	-2.24219	-2.29205	-2.28827	-2.15021	-2.11783	-2.29513	-2.29513	-2.44593	-2.2219	-2.32039	-2.37266	-2.24807	-2.22998	-2.26401	-2.42399	-2.42399
-2.36668	-2.30944	-2.29119	-2.24605	-2.17281	-2.28149	-2.39148	-2.20911	-2.2861	-2.2861	-2.3743	-2.12505	-2.05554	-2.11143	-2.32538	-2.36228	-2.32167	-2.34427	-2.44097	-2.44097	-2.34483	-2.24564	-2.11477	-2.06451	-2.16753	-2.27424	-2.28113	-2.40826	-2.40826	-2.22573	-2.17423	-2.236	-2.38315	-2.46661	-2.25204	-2.30131	-2.29849	-2.16183	-2.13074	-2.30901	-2.30901	-2.45913	-2.23412	-2.33274	-2.38592	-2.26227	-2.24602	-2.28261	-2.44416	-2.44416
-2.2324	-2.17759	-2.16382	-2.11966	-2.04293	-2.14727	-2.25542	-2.07519	-2.1565	-2.1565	-2.24766	-1.99635	-1.92432	-1.98061	-2.19851	-2.23834	-2.19598	-2.21317	-2.30522	-2.30522	-2.20785	-2.10913	-1.98112	-1.93573	-2.04293	-2.15086	-2.15422	-2.27453	-2.27453	-2.08892	-2.04083	-2.10385	-2.25159	-2.33857	-2.1286	-2.17925	-2.17461	-2.03664	-2.00615	-2.18423	-2.18423	-2.32916	-2.1041	-2.20371	-2.25698	-2.1315	-2.11122	-2.14486	-2.30777	-2.30777
-2.2272	-2.17165	-2.15984	-2.11849	-2.0432	-2.14778	-2.25544	-2.07302	-2.15168	-2.15168	-2.24332	-1.99113	-1.9185	-1.97531	-2.19219	-2.23084	-2.19126	-2.21459	-2.31093	-2.31093	-2.20899	-2.10794	-1.97826	-1.92871	-2.02998	-2.13607	-2.14469	-2.27303	-2.27303	-2.09154	-2.03945	-2.10081	-2.24919	-2.33443	-2.12034	-2.16796	-2.16303	-2.0257	-1.9946	-2.1736	-2.1736	-2.32953	-2.1034	-2.19815	-2.25092	-2.13039	-2.11458	-2.14823	-2.30851	-2.30851
-2.26259	-2.21195	-2.19647	-2.14933	-2.07338	-2.18139	-2.29241	-2.11053	-2.1868	-2.1868	-2.27379	-2.02402	-1.95386	-2.00888	-2.22309	-2.26117	-2.2207	-2.24229	-2.33836	-2.33836	-2.24385	-2.14381	-2.01332	-1.96498	-2.06748	-2.17212	-2.17832	-2.30531	-2.30531	-2.11975	-2.06547	-2.12572	-2.27284	-2.35889	-2.14791	-2.19814	-2.19462	-2.05825	-2.02864	-2.20831	-2.20831	-2.3597	-2.13322	-2.22815	-2.27921	-2.15574	-2.13898	-2.17528	-2.33744	-2.33744
-2.04786	-1.99459	-1.97805	-1.93229	-1.85929	-1.96784	-2.07699	-1.89744	-1.97894	-1.97894	-2.06573	-1.81785	-1.74908	-1.80423	-2.01927	-2.05784	-2.0172	-2.03886	-2.13313	-2.13313	-2.03055	-1.92982	-1.79597	-1.74446	-1.84941	-1.95787	-1.96432	-2.08938	-2.08938	-1.90374	-1.85387	-1.91868	-2.06928	-2.15593	-1.94237	-1.99089	-1.98896	-1.85374	-1.82118	-1.99673	-1.99673	-2.14626	-1.92075	-2.01511	-2.0631	-1.93796	-1.92438	-1.96467	-2.12606	-2.12606
-2.16315	-2.11342	-2.0979	-2.04857	-1.96907	-2.0738	-2.1831	-2.00139	-2.08073	-2.08073	-2.17872	-1.92778	-1.85168	-1.90162	-2.11464	-2.15479	-2.11806	-2.14292	-2.24062	-2.24062	-2.14206	-2.04088	-1.91291	-1.86744	-1.97023	-2.07228	-2.07368	-2.19673	-2.19673	-2.01532	-1.96548	-2.0293	-2.17835	-2.26333	-2.04877	-2.09433	-2.08587	-1.94704	-1.91745	-2.09632	-2.09632	-2.24905	-2.02619	-2.12484	-2.17808	-2.05459	-2.03656	-2.07087	-2.23158	-2.23158
-2.17971	-2.12924	-2.11829	-2.07481	-1.99771	-2.10166	-2.20999	-2.02958	-2.11006	-2.11006	-2.19731	-1.94554	-1.87524	-1.93172	-2.14709	-2.1848	-2.14435	-2.16589	-2.25829	-2.25829	-2.15427	-2.05968	-1.93675	-1.89087	-1.99207	-2.09552	-2.10104	-2.22722	-2.22722	-2.03994	-1.98698	-2.04972	-2.19893	-2.28466	-2.07093	-2.11697	-2.10932	-1.97241	-1.94471	-2.12457	-2.12457	-2.27328	-2.04795	-2.14669	-2.20139	-2.07823	-2.05817	-2.09034	-2.25239	-2.25239
-2.20713	-2.15138	-2.13624	-2.0915	-2.01635	-2.12199	-2.22692	-2.03991	-2.11801	-2.11801	-2.21706	-1.97081	-1.90235	-1.95661	-2.16824	-2.20292	-2.1583	-2.17628	-2.27115	-2.27115	-2.18111	-2.08575	-1.95735	-1.90618	-2.00544	-2.10949	-2.11541	-2.24181	-2.24181	-2.06123	-2.00984	-2.0722	-2.22095	-2.30629	-2.09333	-2.14139	-2.1351	-1.99577	-1.96383	-2.14335	-2.14335	-2.29608	-2.07124	-2.16995	-2.22326	-2.09822	-2.07856	-2.11346	-2.27584	-2.27584
-2.13192	-2.07816	-2.06134	-2.01765	-1.94594	-2.0544	-2.16186	-1.97639	-2.05267	-2.05267	-2.14397	-1.89173	-1.8177	-1.87192	-2.08868	-2.12936	-2.08754	-2.10569	-2.20138	-2.20138	-2.10615	-2.00739	-1.87999	-1.83448	-1.93999	-2.04468	-2.04696	-2.17055	-2.17055	-1.98525	-1.93418	-1.99764	-2.14754	-2.2345	-2.0219	-2.0693	-2.06208	-1.92164	-1.88773	-2.06466	-2.06466	-2.22347	-2.0007	-2.09708	-2.14737	-2.0222	-2.00544	-2.04173	-2.2023	-2.2023
-2.12217	-2.06627	-2.05227	-2.01223	-1.94137	-2.04861	-2.15746	-1.97341	-2.04612	-2.04612	-2.13416	-1.88704	-1.81797	-1.87365	-2.08758	-2.12383	-2.08111	-2.10063	-2.19504	-2.19504	-2.09866	-2.00201	-1.87649	-1.82968	-1.93108	-2.03649	-2.0446	-2.17004	-2.17004	-1.97792	-1.92671	-1.99071	-2.1398	-2.22859	-2.01956	-2.06616	-2.0566	-1.9175	-1.88826	-2.06937	-2.06937	-2.22371	-1.99776	-2.0912	-2.14297	-2.0236	-2.00948	-2.04356	-2.20169	-2.20169
-2.24872	-2.19355	-2.17774	-2.13265	-2.05831	-2.16615	-2.27492	-2.09234	-2.17164	-2.17164	-2.26019	-2.00961	-1.94001	-1.9955	-2.21015	-2.24924	-2.20944	-2.23	-2.32321	-2.32321	-2.22487	-2.12743	-1.99953	-1.95223	-2.05602	-2.16164	-2.1665	-2.29065	-2.29065	-2.10753	-2.05878	-2.12182	-2.27007	-2.35655	-2.14442	-2.19244	-2.1859	-2.04638	-2.01449	-2.19314	-2.19314	-2.34445	-2.11875	-2.21648	-2.27105	-2.14861	-2.13038	-2.16463	-2.32616	-2.32616
-2.25598	-2.19994	-2.18217	-2.13673	-2.06416	-2.17306	-2.28347	-2.10246	-2.18031	-2.18031	-2.26987	-2.02133	-1.95054	-2.00508	-2.21932	-2.25564	-2.21358	-2.23589	-2.33255	-2.33255	-2.23407	-2.13685	-2.00919	-1.9612	-2.06416	-2.16881	-2.17392	-2.29889	-2.29889	-2.11333	-2.06323	-2.12598	-2.27408	-2.36021	-2.1484	-2.19705	-2.19142	-2.05413	-2.02447	-2.20332	-2.20332	-2.35326	-2.12754	-2.22578	-2.27932	-2.1542	-2.13448	-2.16916	-2.33109	-2.33109
-2.21894	-2.16271	-2.14643	-2.10276	-2.02977	-2.13734	-2.24679	-2.06696	-2.14789	-2.14789	-2.23835	-1.98655	-1.91224	-1.96652	-2.18446	-2.22577	-2.18498	-2.20345	-2.29621	-2.29621	-2.19988	-2.10058	-1.97042	-1.92363	-2.02905	-2.13456	-2.13849	-2.26279	-2.26279	-2.08018	-2.02857	-2.08852	-2.23494	-2.322	-2.11226	-2.16185	-2.15604	-2.01654	-1.98203	-2.1582	-2.1582	-2.31436	-2.09154	-2.19081	-2.24389	-2.11934	-2.1018	-2.13752	-2.29779	-2.29779
-2.13822	-2.08191	-2.06431	-2.01826	-1.94383	-2.05158	-2.16178	-1.98133	-2.06001	-2.06001	-2.14869	-1.89946	-1.83026	-1.88711	-2.10383	-2.14317	-2.10313	-2.1257	-2.22135	-2.22135	-2.12252	-2.02267	-1.89416	-1.84853	-1.95375	-2.05886	-2.0617	-2.18479	-2.18479	-2.00089	-1.94936	-2.01295	-2.16345	-2.24913	-2.03336	-2.07863	-2.07376	-1.9384	-1.90855	-2.08709	-2.08709	-2.23743	-2.01167	-2.10785	-2.1594	-2.03666	-2.02085	-2.05553	-2.2146	-2.2146
-2.14309	-2.08907	-2.07442	-2.03072	-1.95794	-2.06644	-2.17451	-1.99023	-2.06626	-2.06626	-2.15317	-1.90524	-1.83619	-1.89211	-2.10858	-2.14995	-2.11196	-2.13352	-2.22643	-2.22643	-2.126	-2.02896	-1.89999	-1.85096	-1.95344	-2.05728	-2.06187	-2.18851	-2.18851	-2.00431	-1.95121	-2.0119	-2.15995	-2.24696	-2.03618	-2.0864	-2.08169	-1.94209	-1.90869	-2.08636	-2.08636	-2.24293	-2.01971	-2.11605	-2.16742	-2.04385	-2.02775	-2.06385	-2.22298	-2.22298
-2.16122	-2.10463	-2.09102	-2.04892	-1.97614	-2.0828	-2.18981	-2.00784	-2.08744	-2.08744	-2.17461	-1.92478	-1.85576	-1.91387	-2.13077	-2.16933	-2.12833	-2.14794	-2.24126	-2.24126	-2.14651	-2.048	-1.9168	-1.86756	-1.97265	-2.08069	-2.08579	-2.20829	-2.20829	-2.02449	-1.97358	-2.03518	-2.18419	-2.27169	-2.05903	-2.1059	-2.10037	-1.96414	-1.93472	-2.11384	-2.11384	-2.26291	-2.03493	-2.13048	-2.18345	-2.05993	-2.04102	-2.07611	-2.23871	-2.23871
-2.26593	-2.21202	-2.19644	-2.15251	-2.07829	-2.18409	-2.29227	-2.11017	-2.18777	-2.18777	-2.27883	-2.03075	-1.96064	-2.01692	-2.23406	-2.27324	-2.23048	-2.24828	-2.34169	-2.34169	-2.2454	-2.14784	-2.01948	-1.97036	-2.07141	-2.1753	-2.1808	-2.30834	-2.30834	-2.13157	-2.07983	-2.13962	-2.28517	-2.36874	-2.15561	-2.2046	-2.19859	-2.05982	-2.02998	-2.20977	-2.20977	-2.3626	-2.14018	-2.23819	-2.28885	-2.16376	-2.14599	-2.1809	-2.34271	-2.34271
-2.26716	-2.21228	-2.19738	-2.15511	-2.08294	-2.18901	-2.29536	-2.11315	-2.19237	-2.19237	-2.28128	-2.03311	-1.96507	-2.0226	-2.2394	-2.27867	-2.2372	-2.25631	-2.34897	-2.34897	-2.25181	-2.15544	-2.02853	-1.98214	-2.08566	-2.18984	-2.1941	-2.31965	-2.31965	-2.13641	-2.08464	-2.14655	-2.29484	-2.38069	-2.16716	-2.21361	-2.20742	-2.07008	-2.03919	-2.21797	-2.21797	-2.37237	-2.14766	-2.24468	-2.29599	-2.17018	-2.1517	-2.18786	-2.35019	-2.35019
-2.28472	-2.23033	-2.2141	-2.16779	-2.09342	-2.20235	-2.31273	-2.13037	-2.20735	-2.20735	-2.29495	-2.04439	-1.97511	-2.03391	-2.25124	-2.28811	-2.2441	-2.2641	-2.36019	-2.36019	-2.25981	-2.16097	-2.03399	-1.98654	-2.08949	-2.19612	-2.20304	-2.32886	-2.32886	-2.14191	-2.0886	-2.15119	-2.30086	-2.38747	-2.17441	-2.22061	-2.21356	-2.07555	-2.04415	-2.22287	-2.22287	-2.37939	-2.15571	-2.25314	-2.30472	-2.18002	-2.16254	-2.19843	-2.36055	-2.36055
-2.17837	-2.124	-2.1091	-2.06709	-1.99493	-2.10131	-2.20805	-2.02552	-2.10555	-2.10555	-2.19548	-1.94287	-1.87016	-1.92675	-2.14506	-2.1852	-2.14373	-2.1627	-2.25568	-2.25568	-2.16129	-2.06512	-1.93529	-1.88475	-1.98581	-2.09063	-2.09843	-2.22676	-2.22676	-2.04546	-1.99377	-2.05346	-2.19935	-2.28398	-2.07115	-2.11962	-2.11542	-1.98022	-1.95118	-2.13083	-2.13083	-2.28492	-2.05885	-2.15585	-2.20994	-2.08794	-2.06935	-2.1015	-2.26263	-2.26263
-2.17834	-2.12461	-2.10959	-2.06457	-1.98919	-2.09517	-2.20299	-2.01968	-2.09893	-2.09893	-2.19635	-1.94671	-1.87731	-1.93494	-2.14971	-2.18641	-2.14379	-2.16233	-2.2561	-2.2561	-2.16188	-2.06627	-1.93974	-1.89075	-1.98986	-2.092	-2.09732	-2.2243	-2.2243	-2.04462	-1.99363	-2.05449	-2.20232	-2.29024	-2.08039	-2.12966	-2.12447	-1.98696	-1.95544	-2.13267	-2.13267	-2.28105	-2.05581	-2.15417	-2.20899	-2.08831	-2.07239	-2.10771	-2.26967	-2.26967
-2.15589	-2.10249	-2.09012	-2.04922	-1.97775	-2.08501	-2.19302	-2.01166	-2.09221	-2.09221	-2.18033	-1.92651	-1.85619	-1.91573	-2.13411	-2.17207	-2.12769	-2.14495	-2.23944	-2.23944	-2.149	-2.05101	-1.91871	-1.8687	-1.97495	-2.08429	-2.09081	-2.21473	-2.21473	-2.02746	-1.97873	-2.04209	-2.18901	-2.27494	-2.06277	-2.10928	-2.1025	-1.96524	-1.93524	-2.11463	-2.11463	-2.26978	-2.04675	-2.14582	-2.19907	-2.07396	-2.05411	-2.08738	-2.24797	-2.24797
-2.23141	-2.18122	-2.16798	-2.12338	-2.04997	-2.15789	-2.26442	-2.07874	-2.1549	-2.1549	-2.24379	-1.99704	-1.92965	-1.98731	-2.20389	-2.24313	-2.20345	-2.22481	-2.31798	-2.31798	-2.21877	-2.12134	-1.99277	-1.94528	-2.05042	-2.15787	-2.16339	-2.28716	-2.28716	-2.09788	-2.04414	-2.10651	-2.25779	-2.34681	-2.13377	-2.17981	-2.17476	-2.0388	-2.00837	-2.18511	-2.18511	-2.33532	-2.11308	-2.21173	-2.26546	-2.14322	-2.12618	-2.16118	-2.32161	-2.32161
-2.23552	-2.1811	-2.16536	-2.12012	-2.04518	-2.15366	-2.26564	-2.08378	-2.15932	-2.15932	-2.24967	-2.00212	-1.93165	-1.98536	-2.20018	-2.23947	-2.19928	-2.22122	-2.31653	-2.31653	-2.21644	-2.11948	-1.99242	-1.94447	-2.04691	-2.15034	-2.15431	-2.28217	-2.28217	-2.10498	-2.05308	-2.1157	-2.26483	-2.34964	-2.13549	-2.1818	-2.17326	-2.03448	-2.00604	-2.18709	-2.18709	-2.34256	-2.11763	-2.21465	-2.26871	-2.14715	-2.12993	-2.16282	-2.32161	-2.32161
-2.23141	-2.18122	-2.16798	-2.12338	-2.04997	-2.15789	-2.26442	-2.07874	-2.1549	-2.1549	-2.24379	-1.99704	-1.92965	-1.98731	-2.20389	-2.24313	-2.20345	-2.22481	-2.31798	-2.31798	-2.21877	-2.12134	-1.99277	-1.94528	-2.05042	-2.15787	-2.16339	-2.28716	-2.28716	-2.09788	-2.04414	-2.10651	-2.25779	-2.34681	-2.13377	-2.17981	-2.17476	-2.0388	-2.00837	-2.18511	-2.18511	-2.33532	-2.11308	-2.21173	-2.26546	-2.14322	-2.12618	-2.16118	-2.32161	-2.32161
-2.26532	-2.21187	-2.19631	-2.15097	-2.07627	-2.18259	-2.29057	-2.10779	-2.18474	-2.18474	-2.2758	-2.02787	-1.95815	-2.01436	-2.23023	-2.26882	-2.22836	-2.25032	-2.34644	-2.34644	-2.24818	-2.14935	-2.02001	-1.97033	-2.07248	-2.17762	-2.18259	-2.30817	-2.30817	-2.1265	-2.0759	-2.13698	-2.28439	-2.37219	-2.16147	-2.20912	-2.20175	-2.06181	-2.02957	-2.20866	-2.20866	-2.36443	-2.13954	-2.23711	-2.29087	-2.16733	-2.14859	-2.18246	-2.34298	-2.34298
-2.24627	-2.19591	-2.18178	-2.13597	-2.06018	-2.1652	-2.27167	-2.08884	-2.16828	-2.16828	-2.25992	-2.0107	-1.94076	-1.99623	-2.2106	-2.24811	-2.20704	-2.22747	-2.32117	-2.32117	-2.22215	-2.12542	-1.99841	-1.94979	-2.05107	-2.15517	-2.16115	-2.28815	-2.28815	-2.10643	-2.05415	-2.11378	-2.2605	-2.34587	-2.13354	-2.18441	-2.18253	-2.0447	-2.01007	-2.18577	-2.18577	-2.33999	-2.11725	-2.21558	-2.26853	-2.14589	-2.12933	-2.16399	-2.32357	-2.32357
-2.34195	-2.29013	-2.27637	-2.23245	-2.15853	-2.26556	-2.37379	-2.19121	-2.26978	-2.26978	-2.35856	-2.10479	-2.03145	-2.088	-2.30617	-2.3464	-2.30577	-2.32633	-2.42088	-2.42088	-2.32292	-2.22524	-2.09558	-2.04532	-2.14754	-2.25379	-2.26143	-2.38877	-2.38877	-2.2022	-2.14986	-2.21235	-2.36094	-2.44713	-2.23566	-2.28546	-2.2801	-2.1405	-2.10842	-2.28803	-2.28803	-2.44345	-2.22088	-2.32024	-2.37308	-2.24742	-2.22729	-2.26233	-2.42489	-2.42489
-2.05728	-2.0033	-1.99231	-1.95205	-1.87904	-1.98454	-2.09197	-1.91069	-1.98954	-1.98954	-2.0828	-1.83631	-1.76443	-1.81628	-2.02983	-2.06573	-2.01996	-2.03876	-2.13647	-2.13647	-2.03997	-1.93813	-1.81163	-1.7693	-1.87391	-1.97492	-1.97557	-2.10077	-2.10077	-1.91711	-1.86306	-1.92408	-2.07306	-2.16146	-1.95109	-1.99878	-1.99016	-1.84814	-1.81602	-1.99765	-1.99765	-2.15136	-1.92472	-2.02147	-2.07527	-1.95263	-1.93558	-1.9723	-2.13499	-2.13499
-2.18135	-2.12738	-2.11435	-2.07349	-2.0036	-2.11201	-2.21629	-2.02921	-2.10839	-2.10839	-2.2019	-1.95014	-1.87874	-1.93427	-2.14725	-2.18278	-2.14194	-2.16478	-2.26148	-2.26148	-2.16418	-2.06482	-1.93703	-1.89185	-1.9963	-2.1006	-2.10317	-2.22418	-2.22418	-2.03741	-1.98662	-2.04682	-2.19215	-2.27726	-2.06605	-2.11453	-2.10618	-1.96525	-1.93472	-2.11608	-2.11608	-2.26849	-2.04291	-2.14067	-2.19446	-2.07254	-2.05558	-2.08889	-2.24867	-2.24867
-2.1811	-2.12737	-2.11272	-2.06957	-1.99762	-2.10467	-2.21072	-2.02759	-2.10704	-2.10704	-2.19372	-1.94226	-1.87191	-1.92794	-2.14347	-2.18074	-2.13888	-2.16181	-2.25907	-2.25907	-2.16012	-2.06024	-1.93019	-1.88174	-1.98608	-2.0918	-2.095	-2.21773	-2.21773	-2.03499	-1.98586	-2.04687	-2.1925	-2.27766	-2.06443	-2.11127	-2.10581	-1.96891	-1.9391	-2.11875	-2.11875	-2.26901	-2.04289	-2.13872	-2.18993	-2.066	-2.04874	-2.08422	-2.24636	-2.24636
-2.27164	-2.21751	-2.20385	-2.15917	-2.08284	-2.18949	-2.29955	-2.1175	-2.19432	-2.19432	-2.28115	-2.03227	-1.9638	-2.02094	-2.23745	-2.27708	-2.23693	-2.25739	-2.35101	-2.35101	-2.24946	-2.15098	-2.02403	-1.97801	-2.08254	-2.18658	-2.18872	-2.31255	-2.31255	-2.12733	-2.07465	-2.13769	-2.28809	-2.37518	-2.16208	-2.20856	-2.20187	-2.06381	-2.03294	-2.21187	-2.21187	-2.36587	-2.14254	-2.24082	-2.29224	-2.16594	-2.14665	-2.18166	-2.34299	-2.34299
-2.26294	-2.20882	-2.19185	-2.14602	-2.07239	-2.17995	-2.28881	-2.1078	-2.18765	-2.18765	-2.2784	-2.02764	-1.95627	-2.01122	-2.22574	-2.26486	-2.22499	-2.24481	-2.33873	-2.33873	-2.24494	-2.14723	-2.01708	-1.96728	-2.07029	-2.17555	-2.17813	-2.30049	-2.30049	-2.11869	-2.06969	-2.13314	-2.28061	-2.36647	-2.1558	-2.20425	-2.19707	-2.05779	-2.02499	-2.20145	-2.20145	-2.35549	-2.13366	-2.23192	-2.28363	-2.15894	-2.13889	-2.17046	-2.3308	-2.3308
-2.15266	-2.10006	-2.08488	-2.03839	-1.96189	-2.06718	-2.17383	-1.99065	-2.07036	-2.07036	-2.16095	-1.91089	-1.84089	-1.89674	-2.1116	-2.14938	-2.10803	-2.128	-2.22169	-2.22169	-2.12574	-2.02908	-1.9013	-1.85395	-1.95773	-2.06254	-2.06525	-2.18685	-2.18685	-2.00067	-1.95123	-2.01498	-2.16424	-2.25062	-2.0377	-2.08555	-2.07912	-1.9391	-1.90753	-2.08804	-2.08804	-2.24223	-2.01711	-2.11505	-2.16743	-2.04129	-2.02123	-2.0563	-2.21893	-2.21893
-2.12237	-2.06643	-2.05047	-2.00797	-1.93631	-2.04309	-2.14943	-1.9662	-2.04423	-2.04423	-2.13066	-1.88117	-1.81277	-1.8707	-2.08888	-2.12902	-2.08605	-2.10474	-2.20052	-2.20052	-2.10083	-1.99891	-1.86856	-1.82241	-1.92929	-2.03628	-2.04138	-2.16683	-2.16683	-1.98143	-1.92932	-1.99199	-2.13961	-2.22291	-2.00937	-2.05855	-2.05342	-1.91529	-1.88386	-2.06139	-2.06139	-2.21258	-1.9875	-2.08441	-2.1366	-2.01225	-1.99396	-2.02822	-2.18822	-2.18822
-2.18369	-2.13082	-2.11777	-2.07408	-1.99903	-2.10449	-2.21203	-2.02973	-2.10782	-2.10782	-2.19538	-1.94519	-1.8744	-1.92986	-2.14543	-2.18451	-2.14482	-2.16485	-2.25671	-2.25671	-2.15965	-2.06057	-1.93165	-1.88436	-1.98622	-2.08914	-2.09454	-2.22221	-2.22221	-2.03743	-1.98421	-2.04502	-2.19279	-2.28079	-2.07075	-2.11876	-2.11177	-1.97272	-1.93993	-2.11614	-2.11614	-2.26919	-2.04683	-2.14529	-2.1984	-2.07505	-2.05609	-2.08941	-2.24955	-2.24955
-2.17011	-2.11901	-2.10402	-2.0589	-1.98393	-2.08896	-2.19516	-2.01094	-2.0866	-2.0866	-2.17356	-1.92665	-1.85857	-1.91402	-2.12839	-2.16671	-2.12602	-2.14827	-2.24579	-2.24579	-2.14657	-2.04805	-1.92075	-1.87193	-1.97286	-2.07669	-2.08186	-2.20833	-2.20833	-2.01977	-1.96517	-2.02636	-2.1747	-2.26162	-2.04952	-2.09663	-2.09016	-1.95087	-1.91679	-2.0934	-2.0934	-2.25248	-2.02906	-2.12499	-2.17871	-2.05814	-2.04018	-2.07034	-2.22691	-2.22691
-2.12643	-2.07767	-2.06656	-2.02318	-1.94748	-2.05184	-2.15813	-1.97368	-2.04928	-2.04928	-2.13736	-1.89163	-1.82456	-1.87884	-2.09096	-2.12812	-2.08694	-2.10763	-2.20281	-2.20281	-2.10588	-2.00698	-1.87817	-1.83084	-1.93536	-2.04145	-2.04676	-2.17294	-2.17294	-1.99196	-1.94064	-2.00219	-2.14978	-2.23461	-2.02169	-2.07125	-2.06564	-1.92446	-1.89099	-2.06981	-2.06981	-2.22418	-2.00041	-2.09915	-2.15301	-2.02741	-2.00598	-2.03894	-2.20008	-2.20008
-2.15549	-2.10342	-2.09051	-2.04691	-1.97106	-2.0753	-2.18332	-2.00333	-2.08235	-2.08235	-2.16864	-1.92093	-1.85324	-1.90953	-2.12305	-2.15975	-2.11851	-2.13867	-2.2322	-2.2322	-2.1344	-2.03729	-1.91144	-1.86539	-1.96741	-2.07132	-2.07764	-2.20381	-2.20381	-2.01974	-1.96816	-2.02699	-2.1721	-2.25838	-2.04704	-2.09462	-2.08796	-1.94894	-1.91647	-2.09469	-2.09469	-2.25056	-2.02812	-2.12588	-2.17732	-2.05333	-2.03536	-2.06993	-2.23229	-2.23229
-2.22216	-2.1688	-2.1536	-2.10737	-2.03088	-2.13812	-2.25035	-2.07044	-2.14708	-2.14708	-2.23654	-1.98766	-1.91672	-1.97231	-2.18693	-2.22204	-2.17769	-2.19781	-2.29292	-2.29292	-2.19475	-2.0972	-1.97082	-1.92398	-2.02521	-2.12837	-2.13466	-2.26273	-2.26273	-2.07892	-2.02649	-2.08834	-2.23608	-2.32164	-2.11036	-2.15945	-2.15332	-2.01533	-1.98506	-2.16392	-2.16392	-2.31421	-2.08646	-2.18099	-2.2327	-2.11012	-2.09512	-2.13165	-2.29182	-2.29182
-2.2568	-2.20394	-2.18995	-2.14564	-2.07147	-2.17765	-2.28461	-2.10196	-2.1816	-2.1816	-2.27191	-2.02062	-1.9498	-2.00565	-2.22079	-2.259	-2.21843	-2.23999	-2.3354	-2.3354	-2.23367	-2.13305	-2.00491	-1.95774	-2.06149	-2.16864	-2.17676	-2.30432	-2.30432	-2.11918	-2.06517	-2.12471	-2.2715	-2.35696	-2.14443	-2.19217	-2.18564	-2.0481	-2.02001	-2.20194	-2.20194	-2.35345	-2.12938	-2.22744	-2.27921	-2.15519	-2.13673	-2.16944	-2.32843	-2.32843
-2.25265	-2.19842	-2.18336	-2.14045	-2.06782	-2.17393	-2.28071	-2.09788	-2.17677	-2.17677	-2.2667	-2.01704	-1.94803	-2.00397	-2.21713	-2.25348	-2.21245	-2.23296	-2.3263	-2.3263	-2.22836	-2.13096	-2.00364	-1.95732	-2.06137	-2.16557	-2.1689	-2.29517	-2.29517	-2.11491	-2.06193	-2.12295	-2.26942	-2.35364	-2.14167	-2.19121	-2.18576	-2.04665	-2.01331	-2.18909	-2.18909	-2.33933	-2.11914	-2.22165	-2.27548	-2.14903	-2.1267	-2.15913	-2.32171	-2.32171
-2.1314	-2.07605	-2.058	-2.01303	-1.94002	-2.0468	-2.15313	-1.96833	-2.04364	-2.04364	-2.12967	-1.88487	-1.81867	-1.8733	-2.08723	-2.12664	-2.08623	-2.10728	-2.20302	-2.20302	-2.10736	-2.01149	-1.88262	-1.83099	-1.93207	-2.03754	-2.04183	-2.16678	-2.16678	-1.98733	-1.93506	-1.9957	-2.14206	-2.22651	-2.01432	-2.06316	-2.05778	-1.91977	-1.88854	-2.06833	-2.06833	-2.22455	-1.99722	-2.09063	-2.14158	-2.01876	-2.00266	-2.03922	-2.20175	-2.20175
-2.0828	-2.03075	-2.02028	-1.97873	-1.90668	-2.01546	-2.12175	-1.93383	-2.00902	-2.00902	-2.10087	-1.85244	-1.78509	-1.84292	-2.05808	-2.09678	-2.05593	-2.07443	-2.16697	-2.16697	-2.06954	-1.96739	-1.83649	-1.79145	-1.89812	-2.00337	-2.00638	-2.13106	-2.13106	-1.95303	-1.90273	-1.964	-2.10915	-2.1912	-1.97696	-2.02543	-2.02124	-1.88634	-1.85896	-2.0379	-2.0379	-2.18328	-1.95791	-2.05493	-2.10757	-1.9846	-1.96692	-2.00178	-2.16394	-2.16394
-2.14072	-2.08546	-2.06954	-2.02881	-1.95812	-2.06279	-2.16641	-1.98155	-2.05977	-2.05977	-2.14755	-1.89636	-1.82748	-1.8858	-2.10375	-2.14565	-2.10633	-2.12543	-2.21861	-2.21861	-2.11675	-2.01644	-1.88775	-1.84047	-1.94405	-2.04916	-2.05575	-2.18292	-2.18292	-1.99691	-1.94422	-2.00456	-2.15129	-2.23744	-2.02725	-2.07815	-2.07281	-1.932	-1.89743	-2.07447	-2.07447	-2.22989	-2.0059	-2.10522	-2.1606	-2.03762	-2.01829	-2.05015	-2.20851	-2.20851
-2.25336	-2.20249	-2.1895	-2.14451	-2.0671	-2.17072	-2.27825	-2.09576	-2.17337	-2.17337	-2.26607	-2.01821	-1.94824	-2.00469	-2.22103	-2.25881	-2.21612	-2.23496	-2.32845	-2.32845	-2.23268	-2.13532	-2.00681	-1.958	-2.05966	-2.16408	-2.16979	-2.29499	-2.29499	-2.10856	-2.05694	-2.12078	-2.27182	-2.35814	-2.14411	-2.19228	-2.18757	-2.04898	-2.01627	-2.19364	-2.19364	-2.3461	-2.12235	-2.22087	-2.27434	-2.14996	-2.12939	-2.16209	-2.32484	-2.32484
[truncated: 1,764 more columns]
