# Supplementary material for: Classification of multicategory edible fungi based on the infrared spectra of caps and stalks
Source: PLoS One. 2020 Aug 24;15(8):e0238149. doi: 10.1371/journal.pone.0238149 (PMC7444812; doi:10.1371/journal.pone.0238149)
Supplement: S1 Data — (ZIP) [file pone.0238149.s001.zip › Data set/Stalks of Lentinus edodes.xlsx]

## Sheet: Sheet1
-2.31357	-2.31163	-2.43645	-2.30161	-2.23098	-2.25085	-2.32005	-2.53571	-2.53571	-2.53571	-2.53571	-2.60815	-2.60815	-2.42865	-2.41228	-2.58088	-2.58088	-2.58858	-2.48531	-2.55514	-2.37143	-2.27076	-2.57383	-2.57383	-2.57383	-2.57383	-2.52991	-2.43314	-2.46981	-2.42706	-2.27923	-2.50654	-2.50654	-2.51216	-2.4051	-2.41413	-2.63977	-2.63977	-2.55698	-2.6047	-2.6047	-2.61004	-2.64465	-2.67439	-2.47785	-2.36113	-2.47236	-2.47236	-2.47236	-2.68855
-2.34845	-2.34962	-2.47831	-2.34567	-2.27383	-2.29057	-2.35791	-2.57406	-2.57406	-2.57406	-2.57406	-2.64609	-2.64609	-2.46617	-2.44972	-2.61791	-2.61791	-2.62652	-2.52291	-2.59153	-2.4071	-2.30596	-2.60805	-2.60805	-2.60805	-2.60805	-2.56633	-2.46806	-2.50391	-2.46087	-2.31315	-2.5415	-2.5415	-2.54645	-2.43807	-2.44837	-2.67572	-2.67572	-2.59301	-2.64027	-2.64027	-2.64346	-2.67935	-2.70998	-2.51253	-2.39502	-2.50607	-2.50607	-2.50607	-2.72319
-2.34603	-2.34368	-2.47011	-2.33682	-2.2665	-2.28598	-2.35438	-2.56947	-2.56947	-2.56947	-2.56947	-2.64053	-2.64053	-2.45975	-2.44264	-2.61055	-2.61055	-2.61936	-2.51703	-2.58759	-2.40396	-2.30232	-2.60389	-2.60389	-2.60389	-2.60389	-2.56144	-2.4628	-2.498	-2.45595	-2.31005	-2.53797	-2.53797	-2.54251	-2.43564	-2.4453	-2.67135	-2.67135	-2.58903	-2.63604	-2.63604	-2.63744	-2.6721	-2.70273	-2.50575	-2.38812	-2.50003	-2.50003	-2.50003	-2.71647
-2.32167	-2.32134	-2.44737	-2.31288	-2.24313	-2.26286	-2.32917	-2.54238	-2.54238	-2.54238	-2.54238	-2.62038	-2.62038	-2.43878	-2.42134	-2.58965	-2.58965	-2.59885	-2.49648	-2.56608	-2.38132	-2.28015	-2.58219	-2.58219	-2.58219	-2.58219	-2.53633	-2.43904	-2.4748	-2.43178	-2.28595	-2.51608	-2.51608	-2.52252	-2.41517	-2.42338	-2.64713	-2.64713	-2.56411	-2.6141	-2.6141	-2.6204	-2.65533	-2.685	-2.48785	-2.37219	-2.48479	-2.48479	-2.48479	-2.69929
-2.34583	-2.34411	-2.46862	-2.33316	-2.26196	-2.28151	-2.35038	-2.56636	-2.56636	-2.56636	-2.56636	-2.6397	-2.6397	-2.46143	-2.44641	-2.6165	-2.6165	-2.62551	-2.52108	-2.58938	-2.40456	-2.30352	-2.60581	-2.60581	-2.60581	-2.60581	-2.55819	-2.46194	-2.50069	-2.45947	-2.31203	-2.53893	-2.53893	-2.54277	-2.4356	-2.44527	-2.67181	-2.67181	-2.59081	-2.63903	-2.63903	-2.64424	-2.67923	-2.70933	-2.51149	-2.39358	-2.50514	-2.50514	-2.50514	-2.72156
-2.38053	-2.37919	-2.50532	-2.37208	-2.30215	-2.32222	-2.39151	-2.60582	-2.60582	-2.60582	-2.60582	-2.67762	-2.67762	-2.50057	-2.48272	-2.64861	-2.64861	-2.6561	-2.5531	-2.62255	-2.43904	-2.33879	-2.64167	-2.64167	-2.64167	-2.64167	-2.59655	-2.49775	-2.53394	-2.49239	-2.34588	-2.57408	-2.57408	-2.57906	-2.47077	-2.48012	-2.70717	-2.70717	-2.62639	-2.67437	-2.67437	-2.67854	-2.71313	-2.74317	-2.54597	-2.42868	-2.53975	-2.53975	-2.53975	-2.75824
-2.31058	-2.30898	-2.43625	-2.30378	-2.23396	-2.25235	-2.31876	-2.53345	-2.53345	-2.53345	-2.53345	-2.60631	-2.60631	-2.42784	-2.41063	-2.57652	-2.57652	-2.58264	-2.48152	-2.55206	-2.36702	-2.26513	-2.56873	-2.56873	-2.56873	-2.56873	-2.52699	-2.42683	-2.46068	-2.41696	-2.26953	-2.49832	-2.49832	-2.50759	-2.40039	-2.40937	-2.63585	-2.63585	-2.55213	-2.59869	-2.59869	-2.60607	-2.64105	-2.67026	-2.47187	-2.35419	-2.46716	-2.46716	-2.46716	-2.68487
-2.35047	-2.35023	-2.47674	-2.34224	-2.27067	-2.28896	-2.35697	-2.57281	-2.57281	-2.57281	-2.57281	-2.6474	-2.6474	-2.46489	-2.44528	-2.61256	-2.61256	-2.625	-2.52213	-2.59154	-2.40773	-2.30693	-2.60969	-2.60969	-2.60969	-2.60969	-2.56295	-2.46535	-2.50215	-2.4589	-2.31062	-2.53844	-2.53844	-2.54428	-2.43815	-2.44887	-2.67455	-2.67455	-2.58954	-2.63687	-2.63687	-2.64123	-2.67515	-2.70391	-2.507	-2.39149	-2.50396	-2.50396	-2.50396	-2.72123
-2.31438	-2.31283	-2.43952	-2.30634	-2.23657	-2.25526	-2.32109	-2.53532	-2.53532	-2.53532	-2.53532	-2.60942	-2.60942	-2.42585	-2.40929	-2.5791	-2.5791	-2.58815	-2.4849	-2.5543	-2.37003	-2.26976	-2.57306	-2.57306	-2.57306	-2.57306	-2.52574	-2.42657	-2.46278	-2.42164	-2.27483	-2.50187	-2.50187	-2.50796	-2.40056	-2.40895	-2.63418	-2.63418	-2.55258	-2.60115	-2.60115	-2.605	-2.63768	-2.66593	-2.46906	-2.35325	-2.46545	-2.46545	-2.46545	-2.68249
-2.35788	-2.35678	-2.48353	-2.34962	-2.27884	-2.29905	-2.36807	-2.58213	-2.58213	-2.58213	-2.58213	-2.65182	-2.65182	-2.47355	-2.45561	-2.62319	-2.62319	-2.63257	-2.52927	-2.59828	-2.41471	-2.31528	-2.61849	-2.61849	-2.61849	-2.61849	-2.5681	-2.46963	-2.50595	-2.46409	-2.31701	-2.5437	-2.5437	-2.54741	-2.44273	-2.45464	-2.6803	-2.6803	-2.59648	-2.64531	-2.64531	-2.65118	-2.68575	-2.71422	-2.51585	-2.39939	-2.51215	-2.51215	-2.51215	-2.72589
-2.35482	-2.3545	-2.4812	-2.34827	-2.27964	-2.2997	-2.36689	-2.58104	-2.58104	-2.58104	-2.58104	-2.64865	-2.64865	-2.46961	-2.45221	-2.62077	-2.62077	-2.63134	-2.52738	-2.5956	-2.41137	-2.31045	-2.61191	-2.61191	-2.61191	-2.61191	-2.56772	-2.46985	-2.50489	-2.46164	-2.31509	-2.54341	-2.54341	-2.54712	-2.43909	-2.44842	-2.67506	-2.67506	-2.59521	-2.64279	-2.64279	-2.64524	-2.68057	-2.71179	-2.51467	-2.3966	-2.50766	-2.50766	-2.50766	-2.72704
-2.31712	-2.3173	-2.44464	-2.31045	-2.23965	-2.2598	-2.32761	-2.54106	-2.54106	-2.54106	-2.54106	-2.61795	-2.61795	-2.4352	-2.4175	-2.58584	-2.58584	-2.59507	-2.49221	-2.56124	-2.37603	-2.27492	-2.57802	-2.57802	-2.57802	-2.57802	-2.53189	-2.43318	-2.46974	-2.42817	-2.28145	-2.51	-2.51	-2.51481	-2.40605	-2.41523	-2.64198	-2.64198	-2.56094	-2.60712	-2.60712	-2.61076	-2.64629	-2.67638	-2.47852	-2.36037	-2.47133	-2.47133	-2.47133	-2.68984
-2.41371	-2.41092	-2.53737	-2.40614	-2.33726	-2.3559	-2.4238	-2.64002	-2.64002	-2.64002	-2.64002	-2.71445	-2.71445	-2.53231	-2.51563	-2.68513	-2.68513	-2.69335	-2.58927	-2.65786	-2.4731	-2.37275	-2.67692	-2.67692	-2.67692	-2.67692	-2.63368	-2.53602	-2.57256	-2.53081	-2.38344	-2.61025	-2.61025	-2.61417	-2.50608	-2.51572	-2.74321	-2.74321	-2.66196	-2.70981	-2.70981	-2.71586	-2.75047	-2.77956	-2.58144	-2.46463	-2.57765	-2.57765	-2.57765	-2.7945
-2.34569	-2.34473	-2.47143	-2.33891	-2.26983	-2.28877	-2.35619	-2.57243	-2.57243	-2.57243	-2.57243	-2.64489	-2.64489	-2.46382	-2.44643	-2.61417	-2.61417	-2.62241	-2.51887	-2.58853	-2.40565	-2.30662	-2.61038	-2.61038	-2.61038	-2.61038	-2.56072	-2.46192	-2.49837	-2.45706	-2.31075	-2.53878	-2.53878	-2.54348	-2.43552	-2.44521	-2.67204	-2.67204	-2.59199	-2.63991	-2.63991	-2.64275	-2.676	-2.70493	-2.5087	-2.39396	-2.5071	-2.5071	-2.5071	-2.72322
-2.33429	-2.33554	-2.46293	-2.32835	-2.25657	-2.27532	-2.34318	-2.55745	-2.55745	-2.55745	-2.55745	-2.62775	-2.62775	-2.44684	-2.43031	-2.59888	-2.59888	-2.60854	-2.50589	-2.57518	-2.39048	-2.28873	-2.59063	-2.59063	-2.59063	-2.59063	-2.54931	-2.44977	-2.48478	-2.44243	-2.29599	-2.52388	-2.52388	-2.5296	-2.42246	-2.43194	-2.6588	-2.6588	-2.57805	-2.62477	-2.62477	-2.62754	-2.66261	-2.69362	-2.4978	-2.38204	-2.49366	-2.49366	-2.49366	-2.71052
-2.3452	-2.34359	-2.47149	-2.34017	-2.27073	-2.2893	-2.35702	-2.5731	-2.5731	-2.5731	-2.5731	-2.64777	-2.64777	-2.46305	-2.445	-2.61398	-2.61398	-2.62234	-2.51935	-2.59001	-2.407	-2.30684	-2.60978	-2.60978	-2.60978	-2.60978	-2.56543	-2.46637	-2.50074	-2.45687	-2.31034	-2.53977	-2.53977	-2.545	-2.43763	-2.44727	-2.6737	-2.6737	-2.59029	-2.63828	-2.63828	-2.64572	-2.67994	-2.7089	-2.5112	-2.39413	-2.50547	-2.50547	-2.50547	-2.72137
-2.34026	-2.33892	-2.46501	-2.33315	-2.26564	-2.28529	-2.35084	-2.56435	-2.56435	-2.56435	-2.56435	-2.63475	-2.63475	-2.45631	-2.44038	-2.60914	-2.60914	-2.61479	-2.51086	-2.58158	-2.39865	-2.29831	-2.60183	-2.60183	-2.60183	-2.60183	-2.55453	-2.45619	-2.49333	-2.45237	-2.30582	-2.53301	-2.53301	-2.53692	-2.42962	-2.43918	-2.66494	-2.66494	-2.58442	-2.63382	-2.63382	-2.63832	-2.6718	-2.70112	-2.50328	-2.3857	-2.49807	-2.49807	-2.49807	-2.71443
-2.3421	-2.34064	-2.46913	-2.33708	-2.26725	-2.28678	-2.35515	-2.57052	-2.57052	-2.57052	-2.57052	-2.63972	-2.63972	-2.46087	-2.44476	-2.61213	-2.61213	-2.61926	-2.51683	-2.58658	-2.40234	-2.30212	-2.6058	-2.6058	-2.6058	-2.6058	-2.55917	-2.46349	-2.50167	-2.45825	-2.30928	-2.53714	-2.53714	-2.54313	-2.43623	-2.44633	-2.67248	-2.67248	-2.58956	-2.63864	-2.63864	-2.64322	-2.67729	-2.70859	-2.51283	-2.39573	-2.50723	-2.50723	-2.50723	-2.72124
-2.30906	-2.3084	-2.43607	-2.30375	-2.23344	-2.25156	-2.31809	-2.5317	-2.5317	-2.5317	-2.5317	-2.60539	-2.60539	-2.42662	-2.40925	-2.57482	-2.57482	-2.58004	-2.47807	-2.54827	-2.36436	-2.26303	-2.56426	-2.56426	-2.56426	-2.56426	-2.52055	-2.421	-2.45688	-2.41453	-2.26664	-2.49391	-2.49391	-2.50121	-2.39435	-2.4028	-2.62705	-2.62705	-2.54631	-2.5947	-2.5947	-2.59836	-2.63428	-2.66499	-2.46867	-2.35289	-2.46521	-2.46521	-2.46521	-2.68032
-2.30994	-2.30751	-2.43411	-2.30153	-2.2314	-2.24975	-2.31668	-2.53139	-2.53139	-2.53139	-2.53139	-2.60074	-2.60074	-2.42036	-2.40435	-2.57407	-2.57407	-2.58048	-2.47521	-2.54544	-2.36393	-2.26513	-2.56805	-2.56805	-2.56805	-2.56805	-2.52179	-2.42442	-2.45937	-2.41508	-2.26699	-2.49479	-2.49479	-2.49998	-2.39308	-2.40396	-2.63038	-2.63038	-2.54633	-2.59335	-2.59335	-2.59786	-2.6326	-2.66292	-2.46675	-2.35064	-2.46172	-2.46172	-2.46172	-2.67577
-2.30008	-2.29594	-2.42031	-2.28783	-2.22059	-2.24196	-2.30936	-2.52357	-2.52357	-2.52357	-2.52357	-2.59696	-2.59696	-2.4154	-2.39856	-2.56665	-2.56665	-2.57613	-2.47074	-2.53711	-2.35194	-2.25274	-2.55768	-2.55768	-2.55768	-2.55768	-2.51418	-2.41474	-2.44959	-2.40781	-2.26191	-2.48922	-2.48922	-2.49442	-2.38756	-2.39667	-2.62286	-2.62286	-2.54163	-2.58853	-2.58853	-2.59261	-2.627	-2.65653	-2.45907	-2.34213	-2.45384	-2.45384	-2.45384	-2.66953
-2.31049	-2.31038	-2.43769	-2.30557	-2.23637	-2.25421	-2.31879	-2.53085	-2.53085	-2.53085	-2.53085	-2.60561	-2.60561	-2.42518	-2.40891	-2.57733	-2.57733	-2.58479	-2.48038	-2.5497	-2.3672	-2.26807	-2.57114	-2.57114	-2.57114	-2.57114	-2.52578	-2.42717	-2.46273	-2.42086	-2.27399	-2.50085	-2.50085	-2.50528	-2.39741	-2.40639	-2.63217	-2.63217	-2.55077	-2.60053	-2.60053	-2.60571	-2.63924	-2.66987	-2.47371	-2.3561	-2.46674	-2.46674	-2.46674	-2.68511
-2.32023	-2.32038	-2.4481	-2.31424	-2.24209	-2.25997	-2.32728	-2.54213	-2.54213	-2.54213	-2.54213	-2.61182	-2.61182	-2.43386	-2.41684	-2.58432	-2.58432	-2.59268	-2.48919	-2.55951	-2.37694	-2.27669	-2.57885	-2.57885	-2.57885	-2.57885	-2.53193	-2.43253	-2.47039	-2.43021	-2.28351	-2.51045	-2.51045	-2.51307	-2.40525	-2.41558	-2.64337	-2.64337	-2.56069	-2.60634	-2.60634	-2.61085	-2.6456	-2.67454	-2.4772	-2.36065	-2.47231	-2.47231	-2.47231	-2.69133
-2.31408	-2.31125	-2.43781	-2.30494	-2.23614	-2.25764	-2.32563	-2.5386	-2.5386	-2.5386	-2.5386	-2.6092	-2.6092	-2.4282	-2.40941	-2.57802	-2.57802	-2.59011	-2.48738	-2.55639	-2.3718	-2.27093	-2.57335	-2.57335	-2.57335	-2.57335	-2.52766	-2.43	-2.46538	-2.42252	-2.27519	-2.50289	-2.50289	-2.51018	-2.404	-2.41257	-2.63669	-2.63669	-2.55249	-2.59987	-2.59987	-2.60646	-2.64271	-2.67341	-2.47584	-2.3579	-2.46924	-2.46924	-2.46924	-2.68327
-2.33036	-2.32913	-2.456	-2.32295	-2.25344	-2.2726	-2.33845	-2.55171	-2.55171	-2.55171	-2.55171	-2.63093	-2.63093	-2.44933	-2.43189	-2.60005	-2.60005	-2.60604	-2.50301	-2.5733	-2.39027	-2.29049	-2.59266	-2.59266	-2.59266	-2.59266	-2.54308	-2.44516	-2.48149	-2.43969	-2.293	-2.52117	-2.52117	-2.52455	-2.41562	-2.42479	-2.65144	-2.65144	-2.57044	-2.61837	-2.61837	-2.62171	-2.65691	-2.68755	-2.49043	-2.37329	-2.48533	-2.48533	-2.48533	-2.69889
-2.33225	-2.32931	-2.45535	-2.32285	-2.25284	-2.27094	-2.3379	-2.55404	-2.55404	-2.55404	-2.55404	-2.63125	-2.63125	-2.45124	-2.43252	-2.59975	-2.59975	-2.6072	-2.50328	-2.57181	-2.38759	-2.28815	-2.5929	-2.5929	-2.5929	-2.5929	-2.54497	-2.44462	-2.47981	-2.43817	-2.29232	-2.52038	-2.52038	-2.52315	-2.41591	-2.42777	-2.65696	-2.65696	-2.5762	-2.62328	-2.62328	-2.62786	-2.66287	-2.69228	-2.49415	-2.37637	-2.48733	-2.48733	-2.48733	-2.70405
-2.29077	-2.28863	-2.41361	-2.2787	-2.20805	-2.22734	-2.29532	-2.51059	-2.51059	-2.51059	-2.51059	-2.57919	-2.57919	-2.40006	-2.38373	-2.5527	-2.5527	-2.56195	-2.45611	-2.52452	-2.34063	-2.23889	-2.54077	-2.54077	-2.54077	-2.54077	-2.4996	-2.40102	-2.43691	-2.39508	-2.24801	-2.47453	-2.47453	-2.47812	-2.37193	-2.38259	-2.61015	-2.61015	-2.5295	-2.57607	-2.57607	-2.57902	-2.61347	-2.64354	-2.44606	-2.32782	-2.43893	-2.43893	-2.43893	-2.6562
-2.33002	-2.32791	-2.45317	-2.31976	-2.25053	-2.27109	-2.34065	-2.55724	-2.55724	-2.55724	-2.55724	-2.62563	-2.62563	-2.44671	-2.43049	-2.60069	-2.60069	-2.61103	-2.50642	-2.57413	-2.38859	-2.28638	-2.58812	-2.58812	-2.58812	-2.58812	-2.5446	-2.44609	-2.48287	-2.44154	-2.29454	-2.52189	-2.52189	-2.52753	-2.41997	-2.4287	-2.65479	-2.65479	-2.57477	-2.62234	-2.62234	-2.62482	-2.65978	-2.69013	-2.49301	-2.37548	-2.48599	-2.48599	-2.48599	-2.7055
-2.33464	-2.33408	-2.45994	-2.32557	-2.25463	-2.27223	-2.33879	-2.55422	-2.55422	-2.55422	-2.55422	-2.63003	-2.63003	-2.45042	-2.43375	-2.60165	-2.60165	-2.60903	-2.50561	-2.57472	-2.39042	-2.28945	-2.59135	-2.59135	-2.59135	-2.59135	-2.54703	-2.44923	-2.48435	-2.44119	-2.29431	-2.52266	-2.52266	-2.52752	-2.42052	-2.43189	-2.65952	-2.65952	-2.57697	-2.62428	-2.62428	-2.6265	-2.66106	-2.69125	-2.49361	-2.37561	-2.48733	-2.48733	-2.48733	-2.70653
-2.26526	-2.26273	-2.39061	-2.25866	-2.18885	-2.20873	-2.2765	-2.48987	-2.48987	-2.48987	-2.48987	-2.56432	-2.56432	-2.38293	-2.36526	-2.53364	-2.53364	-2.54286	-2.43832	-2.50649	-2.32239	-2.22196	-2.52474	-2.52474	-2.52474	-2.52474	-2.48233	-2.38331	-2.4186	-2.37551	-2.2281	-2.45696	-2.45696	-2.46628	-2.3589	-2.36825	-2.59498	-2.59498	-2.51149	-2.55782	-2.55782	-2.56189	-2.5985	-2.62945	-2.43204	-2.31539	-2.42866	-2.42866	-2.42866	-2.64423
-2.36983	-2.36772	-2.49367	-2.36018	-2.2903	-2.31046	-2.37926	-2.59405	-2.59405	-2.59405	-2.59405	-2.66254	-2.66254	-2.48434	-2.46867	-2.63835	-2.63835	-2.6449	-2.53934	-2.60769	-2.42422	-2.32597	-2.63049	-2.63049	-2.63049	-2.63049	-2.58572	-2.48807	-2.52399	-2.48192	-2.33612	-2.56452	-2.56452	-2.56711	-2.45951	-2.46866	-2.69413	-2.69413	-2.61326	-2.66152	-2.66152	-2.6675	-2.70241	-2.73132	-2.53262	-2.41446	-2.5255	-2.5255	-2.5255	-2.74542
-2.30546	-2.30648	-2.43472	-2.30044	-2.22856	-2.24678	-2.31403	-2.52935	-2.52935	-2.52935	-2.52935	-2.60517	-2.60517	-2.42447	-2.40855	-2.57683	-2.57683	-2.58479	-2.4812	-2.54988	-2.36494	-2.26369	-2.56683	-2.56683	-2.56683	-2.56683	-2.52382	-2.42511	-2.46162	-2.41988	-2.27326	-2.50124	-2.50124	-2.50733	-2.39929	-2.40756	-2.63318	-2.63318	-2.5517	-2.5997	-2.5997	-2.60393	-2.63878	-2.66895	-2.47148	-2.35419	-2.46606	-2.46606	-2.46606	-2.68642
-2.32185	-2.32064	-2.44723	-2.31576	-2.24878	-2.26919	-2.33452	-2.54607	-2.54607	-2.54607	-2.54607	-2.61607	-2.61607	-2.43725	-2.42108	-2.59026	-2.59026	-2.59959	-2.49658	-2.56541	-2.38085	-2.28028	-2.58257	-2.58257	-2.58257	-2.58257	-2.53699	-2.4385	-2.47365	-2.43134	-2.28504	-2.51288	-2.51288	-2.51948	-2.41355	-2.4239	-2.65063	-2.65063	-2.56839	-2.61499	-2.61499	-2.6197	-2.65465	-2.68443	-2.48806	-2.37224	-2.48383	-2.48383	-2.48383	-2.6983
-2.30989	-2.30908	-2.43723	-2.30542	-2.23525	-2.25328	-2.31983	-2.53396	-2.53396	-2.53396	-2.53396	-2.60683	-2.60683	-2.42342	-2.406	-2.57453	-2.57453	-2.58394	-2.48056	-2.55018	-2.36775	-2.26889	-2.57218	-2.57218	-2.57218	-2.57218	-2.52558	-2.42643	-2.46127	-2.41944	-2.27345	-2.50169	-2.50169	-2.50665	-2.39895	-2.40868	-2.63579	-2.63579	-2.55458	-2.60222	-2.60222	-2.60615	-2.64116	-2.67135	-2.47371	-2.35612	-2.46737	-2.46737	-2.46737	-2.68105
-2.32578	-2.32557	-2.45325	-2.32052	-2.25033	-2.26884	-2.33612	-2.55267	-2.55267	-2.55267	-2.55267	-2.6228	-2.6228	-2.44288	-2.42545	-2.5926	-2.5926	-2.59926	-2.4964	-2.56773	-2.38521	-2.28363	-2.58528	-2.58528	-2.58528	-2.58528	-2.54047	-2.44313	-2.48019	-2.43787	-2.29097	-2.51953	-2.51953	-2.52176	-2.41345	-2.42408	-2.65041	-2.65041	-2.56619	-2.61444	-2.61444	-2.62023	-2.65571	-2.68562	-2.48788	-2.37055	-2.48195	-2.48195	-2.48195	-2.69717
-2.31311	-2.31172	-2.43976	-2.30804	-2.23785	-2.25697	-2.32548	-2.54027	-2.54027	-2.54027	-2.54027	-2.60891	-2.60891	-2.42694	-2.41151	-2.58112	-2.58112	-2.58818	-2.4838	-2.55258	-2.36869	-2.26908	-2.57299	-2.57299	-2.57299	-2.57299	-2.52602	-2.42844	-2.46499	-2.42239	-2.27465	-2.50229	-2.50229	-2.50777	-2.39962	-2.40809	-2.63471	-2.63471	-2.55481	-2.60046	-2.60046	-2.6023	-2.63793	-2.66795	-2.47059	-2.35418	-2.46714	-2.46714	-2.46714	-2.68332
-2.31697	-2.31476	-2.4426	-2.31257	-2.24397	-2.26102	-2.32623	-2.54156	-2.54156	-2.54156	-2.54156	-2.61464	-2.61464	-2.43342	-2.41536	-2.5817	-2.5817	-2.58831	-2.48707	-2.55764	-2.37463	-2.27608	-2.58017	-2.58017	-2.58017	-2.58017	-2.53364	-2.43678	-2.47306	-2.42902	-2.28018	-2.50741	-2.50741	-2.51564	-2.41011	-2.42048	-2.64682	-2.64682	-2.56203	-2.60931	-2.60931	-2.61724	-2.65167	-2.68065	-2.48256	-2.36487	-2.47691	-2.47691	-2.47691	-2.69335
-2.35897	-2.35775	-2.48389	-2.3502	-2.28113	-2.30242	-2.37163	-2.58653	-2.58653	-2.58653	-2.58653	-2.6556	-2.6556	-2.4742	-2.45529	-2.62428	-2.62428	-2.63546	-2.53328	-2.60334	-2.41838	-2.31642	-2.61851	-2.61851	-2.61851	-2.61851	-2.57748	-2.47778	-2.51172	-2.46838	-2.32137	-2.54912	-2.54912	-2.55343	-2.44692	-2.45749	-2.6839	-2.6839	-2.60201	-2.65014	-2.65014	-2.65368	-2.688	-2.71709	-2.51955	-2.40308	-2.51486	-2.51486	-2.51486	-2.73033
-2.32981	-2.33068	-2.45839	-2.32508	-2.25408	-2.27251	-2.34017	-2.55533	-2.55533	-2.55533	-2.55533	-2.62789	-2.62789	-2.44867	-2.43181	-2.59879	-2.59879	-2.60678	-2.5039	-2.57226	-2.38621	-2.28557	-2.59094	-2.59094	-2.59094	-2.59094	-2.54525	-2.44788	-2.48477	-2.44165	-2.29301	-2.52043	-2.52043	-2.52698	-2.4192	-2.42745	-2.65352	-2.65352	-2.57534	-2.62336	-2.62336	-2.62604	-2.66063	-2.68948	-2.49059	-2.37305	-2.48566	-2.48566	-2.48566	-2.7023
-2.31107	-2.31105	-2.44009	-2.30854	-2.23881	-2.25756	-2.32451	-2.5389	-2.5389	-2.5389	-2.5389	-2.61102	-2.61102	-2.42803	-2.41234	-2.58144	-2.58144	-2.58734	-2.48374	-2.55311	-2.36882	-2.268	-2.57107	-2.57107	-2.57107	-2.57107	-2.52815	-2.42844	-2.46417	-2.42269	-2.27594	-2.50313	-2.50313	-2.50843	-2.40173	-2.41132	-2.63723	-2.63723	-2.55432	-2.6014	-2.6014	-2.6073	-2.64213	-2.67079	-2.47275	-2.35663	-2.46954	-2.46954	-2.46954	-2.68474
-2.31355	-2.31195	-2.43762	-2.30345	-2.23242	-2.2508	-2.31819	-2.53405	-2.53405	-2.53405	-2.53405	-2.60604	-2.60604	-2.42382	-2.40676	-2.57576	-2.57576	-2.58702	-2.48431	-2.55309	-2.36787	-2.26582	-2.56804	-2.56804	-2.56804	-2.56804	-2.52456	-2.4266	-2.46403	-2.42288	-2.27559	-2.50183	-2.50183	-2.50683	-2.39987	-2.4085	-2.63387	-2.63387	-2.55192	-2.60039	-2.60039	-2.60487	-2.63898	-2.66833	-2.47002	-2.35173	-2.46266	-2.46266	-2.46266	-2.68363
-2.31334	-2.31284	-2.43912	-2.3053	-2.23464	-2.25287	-2.31993	-2.53469	-2.53469	-2.53469	-2.53469	-2.60625	-2.60625	-2.42783	-2.40992	-2.57756	-2.57756	-2.58548	-2.48214	-2.55114	-2.36736	-2.26763	-2.57112	-2.57112	-2.57112	-2.57112	-2.52427	-2.42485	-2.46071	-2.41904	-2.27308	-2.50151	-2.50151	-2.50429	-2.39551	-2.40449	-2.63096	-2.63096	-2.55169	-2.60036	-2.60036	-2.60203	-2.63596	-2.66677	-2.4705	-2.35307	-2.46396	-2.46396	-2.46396	-2.6819
-2.33621	-2.33437	-2.46071	-2.32758	-2.25708	-2.27565	-2.34297	-2.55754	-2.55754	-2.55754	-2.55754	-2.63002	-2.63002	-2.44832	-2.43193	-2.59974	-2.59974	-2.60941	-2.50611	-2.57569	-2.39236	-2.29165	-2.59414	-2.59414	-2.59414	-2.59414	-2.54847	-2.44977	-2.48573	-2.44402	-2.2972	-2.52405	-2.52405	-2.52664	-2.41921	-2.43007	-2.65681	-2.65681	-2.57437	-2.62191	-2.62191	-2.62395	-2.66072	-2.69369	-2.49712	-2.37822	-2.48816	-2.48816	-2.48816	-2.70396
-2.34464	-2.34575	-2.47481	-2.34299	-2.27314	-2.29116	-2.35657	-2.56915	-2.56915	-2.56915	-2.56915	-2.64271	-2.64271	-2.46012	-2.44231	-2.61085	-2.61085	-2.62035	-2.51767	-2.58714	-2.40212	-2.30058	-2.60294	-2.60294	-2.60294	-2.60294	-2.55938	-2.46153	-2.49595	-2.45298	-2.30661	-2.53488	-2.53488	-2.53929	-2.43118	-2.44048	-2.66704	-2.66704	-2.58449	-2.6314	-2.6314	-2.63658	-2.67177	-2.70135	-2.50374	-2.38683	-2.49885	-2.49885	-2.49885	-2.71509
-2.34629	-2.34671	-2.47391	-2.34156	-2.27273	-2.29158	-2.35747	-2.5715	-2.5715	-2.5715	-2.5715	-2.64365	-2.64365	-2.46466	-2.4471	-2.61445	-2.61445	-2.62354	-2.52119	-2.59067	-2.406	-2.30549	-2.60889	-2.60889	-2.60889	-2.60889	-2.56169	-2.46285	-2.49846	-2.45685	-2.31122	-2.53984	-2.53984	-2.54365	-2.43615	-2.44586	-2.67199	-2.67199	-2.59039	-2.63827	-2.63827	-2.64166	-2.67664	-2.70678	-2.50917	-2.39142	-2.50275	-2.50275	-2.50275	-2.72194
-2.3434	-2.34176	-2.46838	-2.33561	-2.265	-2.28343	-2.35174	-2.56736	-2.56736	-2.56736	-2.56736	-2.63709	-2.63709	-2.45711	-2.44016	-2.60728	-2.60728	-2.61536	-2.5117	-2.57982	-2.39459	-2.2936	-2.59711	-2.59711	-2.59711	-2.59711	-2.5515	-2.4529	-2.48925	-2.44774	-2.30118	-2.52869	-2.52869	-2.53284	-2.42673	-2.4373	-2.66295	-2.66295	-2.58017	-2.62867	-2.62867	-2.63295	-2.66653	-2.69625	-2.4992	-2.38233	-2.49406	-2.49406	-2.49406	-2.70969
-2.35756	-2.35528	-2.48255	-2.35035	-2.27946	-2.29616	-2.36222	-2.57742	-2.57742	-2.57742	-2.57742	-2.65152	-2.65152	-2.47057	-2.45424	-2.62311	-2.62311	-2.62872	-2.52545	-2.59468	-2.41062	-2.31058	-2.61363	-2.61363	-2.61363	-2.61363	-2.56512	-2.46712	-2.50244	-2.45988	-2.31431	-2.54385	-2.54385	-2.54935	-2.44058	-2.44903	-2.67528	-2.67528	-2.59432	-2.64265	-2.64265	-2.64752	-2.68154	-2.71014	-2.51134	-2.39369	-2.50578	-2.50578	-2.50578	-2.72323
-2.34687	-2.34688	-2.47386	-2.34109	-2.27066	-2.28854	-2.35536	-2.57012	-2.57012	-2.57012	-2.57012	-2.64128	-2.64128	-2.46037	-2.44282	-2.61065	-2.61065	-2.61927	-2.51463	-2.58276	-2.39819	-2.29841	-2.60287	-2.60287	-2.60287	-2.60287	-2.55495	-2.45694	-2.49372	-2.45232	-2.30567	-2.53396	-2.53396	-2.54107	-2.43344	-2.44218	-2.66771	-2.66771	-2.58664	-2.63429	-2.63429	-2.63724	-2.67145	-2.70158	-2.50547	-2.38895	-2.49961	-2.49961	-2.49961	-2.71412
-2.35867	-2.35666	-2.48286	-2.34908	-2.27896	-2.2993	-2.36838	-2.58359	-2.58359	-2.58359	-2.58359	-2.65032	-2.65032	-2.47163	-2.45635	-2.62457	-2.62457	-2.63025	-2.52712	-2.5969	-2.41311	-2.31257	-2.61585	-2.61585	-2.61585	-2.61585	-2.57089	-2.4732	-2.50923	-2.46531	-2.31683	-2.54467	-2.54467	-2.55269	-2.4464	-2.456	-2.68209	-2.68209	-2.6005	-2.6484	-2.6484	-2.65071	-2.68266	-2.7118	-2.51663	-2.40181	-2.51411	-2.51411	-2.51411	-2.72797
-2.34579	-2.34503	-2.47318	-2.34181	-2.27219	-2.28943	-2.35465	-2.56852	-2.56852	-2.56852	-2.56852	-2.64232	-2.64232	-2.46217	-2.44524	-2.61403	-2.61403	-2.6218	-2.51834	-2.58834	-2.40526	-2.30511	-2.60736	-2.60736	-2.60736	-2.60736	-2.55935	-2.46074	-2.49783	-2.45703	-2.31053	-2.53779	-2.53779	-2.54217	-2.43528	-2.44508	-2.67086	-2.67086	-2.58656	-2.63389	-2.63389	-2.64129	-2.67688	-2.70605	-2.50825	-2.3906	-2.50049	-2.50049	-2.50049	-2.71826
-2.33723	-2.33563	-2.46245	-2.33014	-2.2607	-2.27945	-2.34574	-2.55947	-2.55947	-2.55947	-2.55947	-2.6311	-2.6311	-2.45054	-2.43243	-2.59997	-2.59997	-2.60906	-2.50685	-2.57757	-2.39497	-2.29481	-2.59652	-2.59652	-2.59652	-2.59652	-2.54661	-2.44953	-2.48695	-2.44507	-2.29774	-2.52552	-2.52552	-2.53214	-2.42441	-2.43301	-2.65921	-2.65921	-2.57869	-2.62605	-2.62605	-2.62716	-2.66088	-2.69223	-2.49657	-2.38007	-2.49192	-2.49192	-2.49192	-2.70714
-2.36636	-2.36463	-2.49068	-2.35727	-2.2869	-2.30554	-2.37233	-2.58642	-2.58642	-2.58642	-2.58642	-2.65785	-2.65785	-2.47951	-2.46307	-2.63094	-2.63094	-2.63733	-2.53315	-2.60226	-2.41859	-2.31846	-2.62169	-2.62169	-2.62169	-2.62169	-2.57568	-2.47689	-2.51308	-2.47171	-2.32553	-2.55372	-2.55372	-2.55707	-2.44843	-2.45757	-2.68405	-2.68405	-2.60364	-2.65201	-2.65201	-2.65555	-2.68987	-2.72094	-2.52469	-2.40784	-2.51965	-2.51965	-2.51965	-2.73634
-2.33952	-2.3394	-2.46617	-2.33251	-2.26161	-2.27956	-2.34602	-2.56023	-2.56023	-2.56023	-2.56023	-2.63557	-2.63557	-2.45416	-2.43679	-2.60527	-2.60527	-2.61446	-2.51166	-2.58169	-2.39748	-2.29584	-2.59713	-2.59713	-2.59713	-2.59713	-2.54887	-2.45251	-2.49137	-2.45027	-2.30241	-2.52888	-2.52888	-2.53271	-2.42497	-2.43414	-2.66061	-2.66061	-2.57944	-2.62658	-2.62658	-2.62846	-2.6632	-2.69466	-2.49748	-2.37947	-2.49079	-2.49079	-2.49079	-2.71032
-2.33727	-2.33717	-2.46406	-2.32977	-2.2583	-2.27657	-2.34455	-2.55979	-2.55979	-2.55979	-2.55979	-2.63016	-2.63016	-2.45191	-2.43506	-2.60233	-2.60233	-2.61032	-2.50676	-2.5764	-2.39336	-2.29307	-2.5951	-2.5951	-2.5951	-2.5951	-2.54592	-2.44747	-2.48399	-2.44363	-2.2982	-2.52486	-2.52486	-2.52928	-2.42392	-2.43401	-2.65954	-2.65954	-2.57787	-2.62561	-2.62561	-2.62904	-2.66393	-2.69405	-2.49686	-2.37955	-2.49051	-2.49051	-2.49051	-2.70457
-2.36527	-2.36445	-2.49216	-2.35993	-2.2897	-2.30721	-2.37257	-2.58673	-2.58673	-2.58673	-2.58673	-2.65946	-2.65946	-2.47733	-2.46188	-2.63273	-2.63273	-2.64119	-2.53718	-2.60653	-2.42311	-2.32254	-2.62376	-2.62376	-2.62376	-2.62376	-2.57564	-2.47655	-2.51256	-2.47075	-2.32391	-2.55232	-2.55232	-2.56011	-2.45237	-2.46084	-2.68643	-2.68643	-2.60351	-2.65046	-2.65046	-2.6549	-2.69069	-2.72161	-2.5244	-2.40682	-2.51815	-2.51815	-2.51815	-2.7364
-2.35707	-2.35557	-2.48161	-2.34802	-2.27882	-2.29838	-2.36543	-2.58007	-2.58007	-2.58007	-2.58007	-2.65068	-2.65068	-2.46944	-2.45371	-2.62322	-2.62322	-2.63046	-2.52617	-2.59395	-2.40829	-2.30732	-2.61087	-2.61087	-2.61087	-2.61087	-2.56681	-2.46902	-2.50566	-2.46508	-2.32035	-2.54859	-2.54859	-2.55133	-2.44422	-2.45299	-2.678	-2.678	-2.597	-2.64444	-2.64444	-2.64788	-2.68276	-2.71307	-2.51579	-2.3987	-2.51126	-2.51126	-2.51126	-2.72835
-2.35045	-2.35025	-2.47727	-2.34322	-2.27129	-2.2889	-2.3561	-2.5706	-2.5706	-2.5706	-2.5706	-2.64366	-2.64366	-2.46334	-2.44659	-2.6133	-2.6133	-2.61943	-2.51626	-2.58626	-2.403	-2.30281	-2.60545	-2.60545	-2.60545	-2.60545	-2.55996	-2.46191	-2.49731	-2.45395	-2.30739	-2.5364	-2.5364	-2.54114	-2.43393	-2.44428	-2.67172	-2.67172	-2.59039	-2.63742	-2.63742	-2.64245	-2.67679	-2.70482	-2.50603	-2.38862	-2.49957	-2.49957	-2.49957	-2.71898
-2.07402	-2.16479	-2.26183	-2.37921	-2.46895	-2.51672	-2.5625	-2.24147	-2.22703	-2.37433	-2.36035	-2.41725	-2.45284	-2.41179	-2.48278	-2.47395	-2.33035	-2.37684	-2.40667	-2.43624	-2.45153	-2.35902	-2.32931	-2.43943	-2.46812	-2.39804	-2.29952	-2.39386	-2.4095	-2.20167	-2.1324	-2.25977	-2.48156	-2.48156	-2.48156	-2.4627	-2.4766	-2.60856	-2.60856	-2.60856	-2.6282	-2.43271	-2.47018	-2.52014	-2.43979	-2.4253	-2.41795	-2.34306	-2.31002	-2.31705
-2.08257	-2.17582	-2.275	-2.39246	-2.48077	-2.52842	-2.57515	-2.25359	-2.23771	-2.38527	-2.37259	-2.43001	-2.46471	-2.42147	-2.49095	-2.48329	-2.3426	-2.39229	-2.42403	-2.4516	-2.46203	-2.36635	-2.33634	-2.44722	-2.47655	-2.40672	-2.30873	-2.40401	-2.42012	-2.21347	-2.14661	-2.27491	-2.49559	-2.49559	-2.49559	-2.47463	-2.48965	-2.62235	-2.62235	-2.62235	-2.64109	-2.44541	-2.48384	-2.53519	-2.45492	-2.43937	-2.43166	-2.35784	-2.32615	-2.33374
-2.08261	-2.17368	-2.27374	-2.39381	-2.48352	-2.53032	-2.57609	-2.25441	-2.23739	-2.38408	-2.37355	-2.43313	-2.46702	-2.4225	-2.49177	-2.48348	-2.34129	-2.38863	-2.4176	-2.44488	-2.4594	-2.36869	-2.34096	-2.4517	-2.47932	-2.40744	-2.30878	-2.40499	-2.42275	-2.21686	-2.14885	-2.27472	-2.49326	-2.49326	-2.49326	-2.47648	-2.49139	-2.62413	-2.62413	-2.62413	-2.64227	-2.44458	-2.47975	-2.5299	-2.45103	-2.43821	-2.43303	-2.35887	-2.32397	-2.33023
-2.02175	-2.11304	-2.2142	-2.33601	-2.42736	-2.47457	-2.51842	-2.19513	-2.1806	-2.33037	-2.31839	-2.37521	-2.4086	-2.3643	-2.43398	-2.42608	-2.2832	-2.33047	-2.36178	-2.39126	-2.40548	-2.3135	-2.28394	-2.3918	-2.41851	-2.3493	-2.25349	-2.35014	-2.36604	-2.1571	-2.0876	-2.21589	-2.43853	-2.43853	-2.43853	-2.41372	-2.42853	-2.56187	-2.56187	-2.56187	-2.58021	-2.38494	-2.42285	-2.47315	-2.39283	-2.38027	-2.37636	-2.30225	-2.267	-2.27266
-2.03825	-2.12864	-2.22777	-2.34721	-2.43728	-2.48576	-2.53334	-2.21224	-2.19558	-2.34168	-2.32843	-2.3868	-2.42255	-2.37911	-2.44676	-2.43756	-2.29788	-2.34814	-2.37781	-2.4045	-2.41785	-2.32563	-2.29641	-2.40601	-2.43362	-2.36247	-2.26418	-2.36073	-2.37879	-2.17242	-2.10441	-2.23217	-2.45291	-2.45291	-2.45291	-2.42842	-2.44523	-2.58018	-2.58018	-2.58018	-2.59499	-2.39881	-2.43548	-2.4853	-2.4046	-2.38976	-2.3842	-2.31188	-2.27875	-2.28395
-2.03289	-2.12461	-2.22321	-2.34051	-2.42859	-2.47705	-2.52473	-2.20254	-2.18596	-2.33437	-2.32262	-2.37948	-2.41323	-2.37056	-2.44105	-2.4324	-2.28932	-2.3367	-2.36639	-2.39409	-2.40914	-2.31946	-2.29198	-2.40098	-2.42654	-2.3553	-2.25904	-2.3558	-2.37188	-2.16464	-2.09699	-2.22406	-2.44291	-2.44291	-2.44291	-2.42175	-2.43862	-2.57295	-2.57295	-2.57295	-2.5896	-2.39283	-2.42938	-2.48034	-2.40229	-2.38901	-2.38123	-2.30509	-2.27116	-2.27891
-2.07477	-2.16744	-2.26636	-2.38346	-2.47138	-2.51913	-2.56517	-2.24115	-2.22305	-2.37079	-2.35906	-2.41559	-2.4488	-2.40615	-2.47775	-2.47068	-2.32817	-2.37652	-2.40874	-2.4378	-2.45159	-2.35941	-2.33004	-2.4401	-2.46868	-2.39757	-2.29756	-2.39183	-2.40937	-2.20384	-2.13644	-2.26404	-2.48375	-2.48375	-2.48375	-2.46552	-2.47962	-2.6108	-2.6108	-2.6108	-2.63014	-2.43262	-2.46902	-2.52037	-2.44122	-2.4267	-2.41965	-2.34521	-2.31147	-2.31848
-2.07295	-2.1643	-2.26129	-2.37812	-2.46727	-2.51546	-2.56232	-2.24189	-2.2279	-2.37626	-2.36367	-2.42111	-2.4552	-2.41132	-2.4795	-2.47005	-2.33013	-2.38192	-2.41328	-2.43945	-2.45086	-2.35729	-2.32771	-2.43836	-2.46873	-2.4002	-2.30187	-2.39636	-2.41299	-2.20657	-2.13876	-2.26575	-2.48475	-2.48475	-2.48475	-2.46336	-2.47941	-2.61225	-2.61225	-2.61225	-2.63053	-2.43279	-2.46841	-2.52037	-2.44432	-2.43271	-2.42509	-2.34763	-2.31209	-2.31888
-2.07708	-2.17021	-2.26931	-2.38661	-2.47375	-2.5204	-2.56791	-2.24766	-2.23177	-2.37892	-2.36671	-2.42395	-2.45717	-2.41278	-2.48118	-2.47118	-2.3281	-2.37665	-2.40791	-2.43756	-2.45379	-2.36226	-2.33111	-2.43856	-2.46596	-2.39628	-2.29917	-2.39562	-2.41271	-2.20531	-2.13594	-2.26161	-2.48102	-2.48102	-2.48102	-2.46582	-2.47869	-2.609	-2.609	-2.609	-2.63083	-2.43359	-2.46971	-2.52084	-2.44142	-2.42585	-2.4178	-2.34432	-2.31229	-2.31903
-2.35403	-2.35505	-2.48185	-2.34653	-2.27499	-2.29471	-2.36393	-2.57938	-2.57938	-2.57938	-2.57938	-2.6522	-2.6522	-2.47038	-2.45285	-2.62272	-2.62272	-2.63242	-2.52692	-2.59577	-2.41339	-2.31474	-2.61837	-2.61837	-2.61837	-2.61837	-2.57067	-2.47367	-2.51113	-2.4698	-2.3232	-2.55106	-2.55106	-2.5571	-2.45117	-2.46123	-2.68665	-2.68665	-2.60439	-2.6521	-2.6521	-2.65574	-2.69068	-2.72052	-2.52265	-2.40444	-2.51519	-2.51519	-2.51519	-2.732
-2.30676	-2.3049	-2.43072	-2.29679	-2.22693	-2.24712	-2.31502	-2.52919	-2.52919	-2.52919	-2.52919	-2.6025	-2.6025	-2.4214	-2.40414	-2.57176	-2.57176	-2.58035	-2.4771	-2.54604	-2.36273	-2.26393	-2.56805	-2.56805	-2.56805	-2.56805	-2.52335	-2.42658	-2.46328	-2.42051	-2.27293	-2.50019	-2.50019	-2.50457	-2.39737	-2.40589	-2.63129	-2.63129	-2.54978	-2.59709	-2.59709	-2.6014	-2.63567	-2.66505	-2.46805	-2.35181	-2.46306	-2.46306	-2.46306	-2.67774
-2.34287	-2.34264	-2.46932	-2.33529	-2.2647	-2.28443	-2.3525	-2.56733	-2.56733	-2.56733	-2.56733	-2.64042	-2.64042	-2.45948	-2.44173	-2.61088	-2.61088	-2.6202	-2.51565	-2.58449	-2.4013	-2.30221	-2.60639	-2.60639	-2.60639	-2.60639	-2.55564	-2.45787	-2.49415	-2.45212	-2.30591	-2.53497	-2.53497	-2.53965	-2.43225	-2.44274	-2.66936	-2.66936	-2.58637	-2.6329	-2.6329	-2.63826	-2.67305	-2.70086	-2.50077	-2.38312	-2.49741	-2.49741	-2.49741	-2.71484
-2.08312	-2.17426	-2.27212	-2.38861	-2.47637	-2.52367	-2.57032	-2.24948	-2.23501	-2.38366	-2.37167	-2.42943	-2.46355	-2.42013	-2.491	-2.48431	-2.34213	-2.38869	-2.41818	-2.44655	-2.4608	-2.3686	-2.33944	-2.44963	-2.47725	-2.40531	-2.30712	-2.40384	-2.42054	-2.21311	-2.1446	-2.27109	-2.49131	-2.49131	-2.49131	-2.46909	-2.48192	-2.61485	-2.61485	-2.61485	-2.63407	-2.43851	-2.47699	-2.52821	-2.44833	-2.43437	-2.42802	-2.35351	-2.32018	-2.32741
-2.0465	-2.13733	-2.23504	-2.35334	-2.44421	-2.49372	-2.54011	-2.21717	-2.20047	-2.34821	-2.33592	-2.3922	-2.42502	-2.38162	-2.45182	-2.44395	-2.30232	-2.35064	-2.38138	-2.40999	-2.42355	-2.33079	-2.3015	-2.41143	-2.43991	-2.36988	-2.27181	-2.36655	-2.3813	-2.17321	-2.10578	-2.23365	-2.45381	-2.45381	-2.45381	-2.43313	-2.44903	-2.5818	-2.5818	-2.5818	-2.59887	-2.40431	-2.44111	-2.49075	-2.41159	-2.39897	-2.39255	-2.31718	-2.28287	-2.28963
-2.06186	-2.15422	-2.25361	-2.37103	-2.45873	-2.50506	-2.55007	-2.22721	-2.21137	-2.36058	-2.34987	-2.40834	-2.44338	-2.40009	-2.46909	-2.46119	-2.32078	-2.37023	-2.4017	-2.43058	-2.44327	-2.34913	-2.32025	-2.43176	-2.46036	-2.38986	-2.29225	-2.38804	-2.40423	-2.19583	-2.12595	-2.25323	-2.47472	-2.47472	-2.47472	-2.45278	-2.46818	-2.60228	-2.60228	-2.60228	-2.62471	-2.42762	-2.46336	-2.51407	-2.43611	-2.42293	-2.41577	-2.34034	-2.3052	-2.31026
-2.04789	-2.13908	-2.23872	-2.35835	-2.44917	-2.49767	-2.54286	-2.21919	-2.20219	-2.34996	-2.33877	-2.39758	-2.43218	-2.38821	-2.45771	-2.45081	-2.31006	-2.35755	-2.38684	-2.41501	-2.42935	-2.33721	-2.3069	-2.41449	-2.44102	-2.37059	-2.27325	-2.36946	-2.38684	-2.18052	-2.11136	-2.23666	-2.4567	-2.4567	-2.4567	-2.43683	-2.45079	-2.58361	-2.58361	-2.58361	-2.60621	-2.41013	-2.4461	-2.49535	-2.41513	-2.40096	-2.39481	-2.32235	-2.29098	-2.29801
-2.05696	-2.14835	-2.24614	-2.3626	-2.45016	-2.49768	-2.54437	-2.22194	-2.20512	-2.35249	-2.34066	-2.39985	-2.43642	-2.39429	-2.46312	-2.45355	-2.31153	-2.35986	-2.3896	-2.41687	-2.43012	-2.33872	-2.31243	-2.42482	-2.45253	-2.37907	-2.27833	-2.37363	-2.39086	-2.18387	-2.11477	-2.24044	-2.46039	-2.46039	-2.46039	-2.44412	-2.45848	-2.59045	-2.59045	-2.59045	-2.60854	-2.41329	-2.44993	-2.4998	-2.41995	-2.40628	-2.40018	-2.3259	-2.29219	-2.29895
-2.05406	-2.14804	-2.24862	-2.36601	-2.45349	-2.50038	-2.54603	-2.22291	-2.20667	-2.35588	-2.34521	-2.40331	-2.43741	-2.39366	-2.46329	-2.45485	-2.31153	-2.35894	-2.39052	-2.41985	-2.43376	-2.3407	-2.31027	-2.41976	-2.44914	-2.38112	-2.2843	-2.3778	-2.39187	-2.18483	-2.11703	-2.24494	-2.46784	-2.46784	-2.46784	-2.44632	-2.4593	-2.59077	-2.59077	-2.59077	-2.60998	-2.4139	-2.45207	-2.50352	-2.42346	-2.40859	-2.40188	-2.32912	-2.29829	-2.30606
-2.08603	-2.17835	-2.27886	-2.39788	-2.4862	-2.53214	-2.57693	-2.2546	-2.23949	-2.38823	-2.37604	-2.43306	-2.46708	-2.42359	-2.49268	-2.48435	-2.34322	-2.39189	-2.42267	-2.45166	-2.46628	-2.37468	-2.34622	-2.45559	-2.48125	-2.40895	-2.31105	-2.40692	-2.42321	-2.21711	-2.15164	-2.28054	-2.50044	-2.50044	-2.50044	-2.4802	-2.49289	-2.6251	-2.6251	-2.6251	-2.64591	-2.44921	-2.48507	-2.53617	-2.45798	-2.44437	-2.43724	-2.36259	-2.32978	-2.33766
-2.08546	-2.17771	-2.27826	-2.39783	-2.48642	-2.533	-2.57911	-2.25793	-2.2431	-2.39123	-2.37832	-2.43506	-2.46898	-2.42589	-2.4964	-2.48945	-2.34831	-2.39612	-2.4266	-2.45579	-2.46968	-2.37618	-2.34521	-2.45344	-2.48152	-2.41205	-2.31449	-2.41141	-2.43034	-2.22435	-2.15608	-2.28337	-2.50344	-2.50344	-2.50344	-2.48198	-2.49675	-2.62929	-2.62929	-2.62929	-2.65249	-2.45608	-2.49152	-2.54071	-2.4604	-2.44671	-2.44192	-2.36929	-2.33513	-2.33972
-2.08994	-2.18168	-2.28006	-2.3965	-2.48398	-2.53131	-2.57765	-2.25596	-2.24094	-2.38997	-2.37841	-2.43601	-2.4702	-2.42606	-2.49488	-2.48715	-2.34593	-2.394	-2.42414	-2.45252	-2.46726	-2.37681	-2.34973	-2.46038	-2.48696	-2.41378	-2.31487	-2.41214	-2.42971	-2.22191	-2.15345	-2.2812	-2.50164	-2.50164	-2.50164	-2.48092	-2.49319	-2.62555	-2.62555	-2.62555	-2.65011	-2.45452	-2.49135	-2.5416	-2.46168	-2.44738	-2.43965	-2.36328	-2.3291	-2.33712
-2.1034	-2.19563	-2.29574	-2.41628	-2.50717	-2.55498	-2.60109	-2.2785	-2.26039	-2.40632	-2.39436	-2.45387	-2.49078	-2.44926	-2.51879	-2.50996	-2.36831	-2.41672	-2.44687	-2.47484	-2.48855	-2.39622	-2.36732	-2.47782	-2.50604	-2.43468	-2.33639	-2.43337	-2.45081	-2.24301	-2.17429	-2.30228	-2.52339	-2.52339	-2.52339	-2.50026	-2.51587	-2.65046	-2.65046	-2.65046	-2.67178	-2.47417	-2.50932	-2.55891	-2.47879	-2.46441	-2.45845	-2.38596	-2.3542	-2.36191
-2.1069	-2.19896	-2.29722	-2.41502	-2.50455	-2.55296	-2.59964	-2.27724	-2.26045	-2.40787	-2.39499	-2.45197	-2.4878	-2.44715	-2.51828	-2.51033	-2.36819	-2.41564	-2.44503	-2.47294	-2.48721	-2.39412	-2.36291	-2.47206	-2.50145	-2.43254	-2.33504	-2.43042	-2.44667	-2.23909	-2.17043	-2.29856	-2.52092	-2.52092	-2.52092	-2.50283	-2.51617	-2.64789	-2.64789	-2.64789	-2.66817	-2.47267	-2.50967	-2.56016	-2.48059	-2.46575	-2.45737	-2.38181	-2.34871	-2.3569
-2.08778	-2.17859	-2.27775	-2.39684	-2.48562	-2.53203	-2.57753	-2.25554	-2.23995	-2.38828	-2.37583	-2.43257	-2.46704	-2.42485	-2.49469	-2.48567	-2.34421	-2.39404	-2.42562	-2.45403	-2.46764	-2.37552	-2.34662	-2.45649	-2.4847	-2.41367	-2.3144	-2.41005	-2.42801	-2.22181	-2.15364	-2.28141	-2.50277	-2.50277	-2.50277	-2.4824	-2.49646	-2.62838	-2.62838	-2.62838	-2.64527	-2.44843	-2.48644	-2.53819	-2.45857	-2.44476	-2.4392	-2.36528	-2.3317	-2.33913
-2.3007	-2.3009	-2.42827	-2.29428	-2.22322	-2.24276	-2.31258	-2.52891	-2.52891	-2.52891	-2.52891	-2.59875	-2.59875	-2.41861	-2.40189	-2.56887	-2.56887	-2.57718	-2.47447	-2.5436	-2.36016	-2.26152	-2.56555	-2.56555	-2.56555	-2.56555	-2.51568	-2.41864	-2.45668	-2.41534	-2.26727	-2.49445	-2.49445	-2.50151	-2.39375	-2.40316	-2.6292	-2.6292	-2.54679	-2.59506	-2.59506	-2.59946	-2.63542	-2.66679	-2.46968	-2.35189	-2.46325	-2.46325	-2.46325	-2.67854
-2.29889	-2.29895	-2.42808	-2.29628	-2.2262	-2.24498	-2.31277	-2.52822	-2.52822	-2.52822	-2.52822	-2.59998	-2.59998	-2.42122	-2.40573	-2.57487	-2.57487	-2.58009	-2.47463	-2.54364	-2.36084	-2.26179	-2.56524	-2.56524	-2.56524	-2.56524	-2.51871	-2.42032	-2.45733	-2.41614	-2.26896	-2.49585	-2.49585	-2.5018	-2.39635	-2.40713	-2.63302	-2.63302	-2.54965	-2.59723	-2.59723	-2.59965	-2.63425	-2.66574	-2.46995	-2.35279	-2.46352	-2.46352	-2.46352	-2.68094
-2.31163	-2.30914	-2.43501	-2.30238	-2.23251	-2.25069	-2.31762	-2.5338	-2.5338	-2.5338	-2.5338	-2.6054	-2.6054	-2.42536	-2.41014	-2.57939	-2.57939	-2.58687	-2.48453	-2.55574	-2.37229	-2.27107	-2.57369	-2.57369	-2.57369	-2.57369	-2.52809	-2.42938	-2.466	-2.4247	-2.27823	-2.50625	-2.50625	-2.51081	-2.40258	-2.41168	-2.63899	-2.63899	-2.55857	-2.60616	-2.60616	-2.61274	-2.64645	-2.67448	-2.4759	-2.35839	-2.47073	-2.47073	-2.47073	-2.6901
-2.33675	-2.33429	-2.46176	-2.32978	-2.25989	-2.27898	-2.3474	-2.56411	-2.56411	-2.56411	-2.56411	-2.63447	-2.63447	-2.45525	-2.43896	-2.60791	-2.60791	-2.61657	-2.513	-2.58324	-2.40014	-2.29778	-2.59799	-2.59799	-2.59799	-2.59799	-2.55557	-2.45838	-2.49358	-2.45047	-2.30284	-2.5298	-2.5298	-2.53666	-2.43071	-2.44011	-2.66451	-2.66451	-2.58329	-2.63188	-2.63188	-2.63622	-2.67201	-2.70332	-2.50686	-2.38937	-2.49988	-2.49988	-2.49988	-2.71367
-2.35371	-2.35278	-2.48052	-2.34824	-2.27821	-2.29671	-2.36329	-2.57728	-2.57728	-2.57728	-2.57728	-2.64905	-2.64905	-2.47185	-2.45548	-2.62304	-2.62304	-2.62949	-2.52568	-2.59473	-2.41046	-2.30972	-2.61291	-2.61291	-2.61291	-2.61291	-2.56874	-2.46957	-2.50585	-2.46434	-2.31895	-2.54911	-2.54911	-2.55401	-2.44437	-2.45274	-2.67911	-2.67911	-2.59774	-2.64552	-2.64552	-2.6514	-2.68633	-2.71676	-2.52024	-2.40325	-2.51483	-2.51483	-2.51483	-2.73143
-2.34747	-2.34717	-2.47538	-2.34253	-2.27157	-2.28963	-2.35659	-2.57143	-2.57143	-2.57143	-2.57143	-2.64706	-2.64706	-2.46498	-2.44602	-2.61346	-2.61346	-2.62593	-2.5236	-2.59288	-2.40972	-2.31068	-2.61341	-2.61341	-2.61341	-2.61341	-2.56676	-2.46804	-2.50395	-2.46192	-2.31561	-2.54402	-2.54402	-2.54865	-2.44096	-2.45088	-2.67782	-2.67782	-2.59588	-2.64345	-2.64345	-2.64783	-2.68234	-2.71171	-2.51394	-2.39643	-2.50811	-2.50811	-2.50811	-2.72721
-2.02964	-2.12017	-2.21855	-2.3365	-2.42651	-2.47659	-2.5246	-2.20328	-2.18775	-2.33608	-2.32386	-2.37898	-2.40844	-2.36165	-2.43198	-2.4264	-2.28576	-2.3341	-2.36469	-2.39262	-2.40608	-2.31437	-2.28617	-2.39635	-2.42443	-2.35419	-2.25665	-2.35274	-2.36869	-2.15987	-2.09039	-2.21719	-2.4374	-2.4374	-2.4374	-2.42233	-2.43788	-2.56883	-2.56883	-2.56883	-2.58348	-2.38798	-2.42497	-2.47524	-2.3953	-2.38077	-2.3738	-2.29944	-2.26601	-2.27265
-2.0342	-2.12507	-2.22387	-2.34223	-2.43223	-2.48084	-2.52703	-2.20475	-2.18773	-2.33383	-2.3215	-2.38003	-2.41322	-2.36752	-2.43683	-2.43019	-2.29032	-2.33982	-2.37025	-2.39883	-2.41405	-2.32191	-2.29163	-2.40139	-2.43007	-2.35954	-2.26106	-2.357	-2.37445	-2.16671	-2.09609	-2.22178	-2.44235	-2.44235	-2.44235	-2.42188	-2.43614	-2.56863	-2.56863	-2.56863	-2.5892	-2.39223	-2.42863	-2.47996	-2.40142	-2.38795	-2.38152	-2.30691	-2.27265	-2.27865
-2.03012	-2.1204	-2.22032	-2.34097	-2.4313	-2.47967	-2.52667	-2.20446	-2.18752	-2.33418	-2.32072	-2.37717	-2.41035	-2.36655	-2.43784	-2.4323	-2.29127	-2.33815	-2.36724	-2.39531	-2.40977	-2.31819	-2.28916	-2.39862	-2.42631	-2.35577	-2.25763	-2.35285	-2.36948	-2.1631	-2.09555	-2.22315	-2.44353	-2.44353	-2.44353	-2.42354	-2.43839	-2.57009	-2.57009	-2.57009	-2.58877	-2.3936	-2.43012	-2.48049	-2.40103	-2.38643	-2.37897	-2.30407	-2.27061	-2.27821
-2.0733	-2.16578	-2.26487	-2.38322	-2.4729	-2.52152	-2.56833	-2.24603	-2.22906	-2.37529	-2.36107	-2.41729	-2.45181	-2.40973	-2.48067	-2.47313	-2.33158	-2.38056	-2.41244	-2.44122	-2.45377	-2.36075	-2.33194	-2.44098	-2.4674	-2.39611	-2.29835	-2.39535	-2.41406	-2.20838	-2.13986	-2.26605	-2.48537	-2.48537	-2.48537	-2.46351	-2.47759	-2.60995	-2.60995	-2.60995	-2.63076	-2.43496	-2.47062	-2.5206	-2.44207	-2.42955	-2.4235	-2.34858	-2.3142	-2.31994
-2.05889	-2.15086	-2.25052	-2.3691	-2.45825	-2.50554	-2.55045	-2.22752	-2.21203	-2.36101	-2.35031	-2.40951	-2.44474	-2.40121	-2.46995	-2.46192	-2.32194	-2.37147	-2.40153	-2.4287	-2.44153	-2.34836	-2.31854	-2.42821	-2.45552	-2.38328	-2.28445	-2.38037	-2.39677	-2.18972	-2.12227	-2.25048	-2.47235	-2.47235	-2.47235	-2.45035	-2.46422	-2.59716	-2.59716	-2.59716	-2.61626	-2.41872	-2.45522	-2.50678	-2.42821	-2.41375	-2.40594	-2.33171	-2.29945	-2.30614
-2.04635	-2.13764	-2.23679	-2.35557	-2.44453	-2.49147	-2.53651	-2.2131	-2.19646	-2.34517	-2.33505	-2.39499	-2.43102	-2.38761	-2.45603	-2.44773	-2.30694	-2.35517	-2.38368	-2.40984	-2.42435	-2.33513	-2.30808	-2.41779	-2.44422	-2.37206	-2.27465	-2.37277	-2.38988	-2.18085	-2.11187	-2.24014	-2.46089	-2.46089	-2.46089	-2.43754	-2.45202	-2.58421	-2.58421	-2.58421	-2.60594	-2.40914	-2.44404	-2.49434	-2.41627	-2.40327	-2.39612	-2.32038	-2.28657	-2.29476
-2.07435	-2.16507	-2.26531	-2.38493	-2.47359	-2.52109	-2.56798	-2.24646	-2.23083	-2.37894	-2.36662	-2.42324	-2.4565	-2.41356	-2.48542	-2.47992	-2.33911	-2.38606	-2.41423	-2.44095	-2.4552	-2.36491	-2.33753	-2.44754	-2.47494	-2.40399	-2.30519	-2.40004	-2.4164	-2.20887	-2.1406	-2.26954	-2.49153	-2.49153	-2.49153	-2.46737	-2.48189	-2.61434	-2.61434	-2.61434	-2.63529	-2.44057	-2.47859	-2.52899	-2.44832	-2.43396	-2.4286	-2.3558	-2.32233	-2.32837
-2.06959	-2.16196	-2.26264	-2.38163	-2.46935	-2.51517	-2.56033	-2.23766	-2.2209	-2.36872	-2.35833	-2.41779	-2.45224	-2.40784	-2.47614	-2.46705	-2.32533	-2.37466	-2.40613	-2.43349	-2.44527	-2.35277	-2.32545	-2.43743	-2.4666	-2.3951	-2.29517	-2.39088	-2.40932	-2.20359	-2.1359	-2.26341	-2.48296	-2.48296	-2.48296	-2.46282	-2.47875	-2.61133	-2.61133	-2.61133	-2.63048	-2.43446	-2.47116	-2.52128	-2.44126	-2.42714	-2.42074	-2.34655	-2.31251	-2.31782
-2.07275	-2.1611	-2.25932	-2.3795	-2.47064	-2.51884	-2.5643	-2.24038	-2.22214	-2.36913	-2.35764	-2.41568	-2.44994	-2.4064	-2.47531	-2.46733	-2.32764	-2.37724	-2.40744	-2.43652	-2.45219	-2.36039	-2.33125	-2.44141	-2.46808	-2.39507	-2.29547	-2.39089	-2.40807	-2.20052	-2.13113	-2.25843	-2.47909	-2.47909	-2.47909	-2.4604	-2.47466	-2.60694	-2.60694	-2.60694	-2.62612	-2.43008	-2.46524	-2.51417	-2.4358	-2.42435	-2.41892	-2.34467	-2.31041	-2.31587
-2.33879	-2.33841	-2.4661	-2.33321	-2.26281	-2.28198	-2.34958	-2.56327	-2.56327	-2.56327	-2.56327	-2.63611	-2.63611	-2.4562	-2.44063	-2.60997	-2.60997	-2.61543	-2.51132	-2.58091	-2.39686	-2.29614	-2.59941	-2.59941	-2.59941	-2.59941	-2.55771	-2.4591	-2.4948	-2.45269	-2.30566	-2.5326	-2.5326	-2.53554	-2.42791	-2.43827	-2.66655	-2.66655	-2.58836	-2.63572	-2.63572	-2.63851	-2.67399	-2.70429	-2.50666	-2.38879	-2.49915	-2.49915	-2.49915	-2.71676
-2.33561	-2.33568	-2.46172	-2.32758	-2.25787	-2.27748	-2.34441	-2.55919	-2.55919	-2.55919	-2.55919	-2.63179	-2.63179	-2.44968	-2.4338	-2.60334	-2.60334	-2.60781	-2.50425	-2.57655	-2.39522	-2.29554	-2.59848	-2.59848	-2.59848	-2.59848	-2.54927	-2.4525	-2.49009	-2.44885	-2.30152	-2.52821	-2.52821	-2.53368	-2.42684	-2.43636	-2.66224	-2.66224	-2.58113	-2.6292	-2.6292	-2.63312	-2.66869	-2.69846	-2.50044	-2.38275	-2.49342	-2.49342	-2.49342	-2.70671
-2.3067	-2.3062	-2.4339	-2.3017	-2.2321	-2.25209	-2.32056	-2.53479	-2.53479	-2.53479	-2.53479	-2.60845	-2.60845	-2.4243	-2.40713	-2.57706	-2.57706	-2.58683	-2.48214	-2.55085	-2.36701	-2.26716	-2.57087	-2.57087	-2.57087	-2.57087	-2.52572	-2.42868	-2.46617	-2.4239	-2.27542	-2.50279	-2.50279	-2.51013	-2.40281	-2.41243	-2.63907	-2.63907	-2.55662	-2.60371	-2.60371	-2.60993	-2.64478	-2.67416	-2.47669	-2.35854	-2.46788	-2.46788	-2.46788	-2.68412
-2.36064	-2.35851	-2.48411	-2.35119	-2.28177	-2.30027	-2.36671	-2.5811	-2.5811	-2.5811	-2.5811	-2.652	-2.652	-2.47474	-2.45863	-2.62581	-2.62581	-2.63046	-2.52632	-2.596	-2.41397	-2.31628	-2.62128	-2.62128	-2.62128	-2.62128	-2.57219	-2.47355	-2.51099	-2.47054	-2.32355	-2.54992	-2.54992	-2.55457	-2.44594	-2.45379	-2.68038	-2.68038	-2.60073	-2.64787	-2.64787	-2.65138	-2.68692	-2.71781	-2.52039	-2.40188	-2.5127	-2.5127	-2.5127	-2.73064
-2.34043	-2.33949	-2.46693	-2.33487	-2.26609	-2.28576	-2.35298	-2.56797	-2.56797	-2.56797	-2.56797	-2.64185	-2.64185	-2.4602	-2.4432	-2.61128	-2.61128	-2.61836	-2.51413	-2.58294	-2.39989	-2.30149	-2.60508	-2.60508	-2.60508	-2.60508	-2.55573	-2.45782	-2.49297	-2.44993	-2.30363	-2.53253	-2.53253	-2.53841	-2.43081	-2.44096	-2.6685	-2.6685	-2.5873	-2.63469	-2.63469	-2.63761	-2.67222	-2.7017	-2.50314	-2.38472	-2.49595	-2.49595	-2.49595	-2.71412
-2.32658	-2.32573	-2.45227	-2.31975	-2.25025	-2.26908	-2.3362	-2.55057	-2.55057	-2.55057	-2.55057	-2.62315	-2.62315	-2.44341	-2.42689	-2.59508	-2.59508	-2.60268	-2.50041	-2.5702	-2.3853	-2.28371	-2.58646	-2.58646	-2.58646	-2.58646	-2.54478	-2.44752	-2.48462	-2.44244	-2.29415	-2.52054	-2.52054	-2.52501	-2.41785	-2.42806	-2.65536	-2.65536	-2.57272	-2.61876	-2.61876	-2.62305	-2.6579	-2.68793	-2.49178	-2.37522	-2.48642	-2.48642	-2.48642	-2.70244
-2.32087	-2.32046	-2.44723	-2.31444	-2.24536	-2.26556	-2.33375	-2.54862	-2.54862	-2.54862	-2.54862	-2.61843	-2.61843	-2.43905	-2.42283	-2.59204	-2.59204	-2.60096	-2.49731	-2.56646	-2.3823	-2.28218	-2.58626	-2.58626	-2.58626	-2.58626	-2.53886	-2.43952	-2.47652	-2.43594	-2.29	-2.51731	-2.51731	-2.52219	-2.41709	-2.42878	-2.65611	-2.65611	-2.57143	-2.6176	-2.6176	-2.62402	-2.65873	-2.68816	-2.49058	-2.37301	-2.4852	-2.4852	-2.4852	-2.70248
-2.27854	-2.27863	-2.40548	-2.27292	-2.20341	-2.22198	-2.28914	-2.50423	-2.50423	-2.50423	-2.50423	-2.57113	-2.57113	-2.39309	-2.37835	-2.54689	-2.54689	-2.55573	-2.4529	-2.52206	-2.33698	-2.23557	-2.53927	-2.53927	-2.53927	-2.53927	-2.49206	-2.39592	-2.43393	-2.39207	-2.24562	-2.47503	-2.47503	-2.47846	-2.36984	-2.37918	-2.60549	-2.60549	-2.52172	-2.56887	-2.56887	-2.57539	-2.61099	-2.64175	-2.44545	-2.3292	-2.44046	-2.44046	-2.44046	-2.65603
-2.26575	-2.26406	-2.39101	-2.25838	-2.18805	-2.20684	-2.27548	-2.4917	-2.4917	-2.4917	-2.4917	-2.56072	-2.56072	-2.3796	-2.36257	-2.53107	-2.53107	-2.54058	-2.43795	-2.50721	-2.32325	-2.2232	-2.52644	-2.52644	-2.52644	-2.52644	-2.48026	-2.38324	-2.42048	-2.3791	-2.23177	-2.45877	-2.45877	-2.46427	-2.35654	-2.36525	-2.59046	-2.59046	-2.50535	-2.55484	-2.55484	-2.56573	-2.60033	-2.62823	-2.42915	-2.31133	-2.42282	-2.42282	-2.42282	-2.63873
-2.3069	-2.30652	-2.43324	-2.2998	-2.2295	-2.24837	-2.31624	-2.53206	-2.53206	-2.53206	-2.53206	-2.60356	-2.60356	-2.42423	-2.40756	-2.57576	-2.57576	-2.5825	-2.47809	-2.54717	-2.36354	-2.2634	-2.567	-2.567	-2.567	-2.567	-2.52391	-2.42535	-2.46198	-2.41998	-2.27262	-2.50067	-2.50067	-2.5056	-2.39735	-2.40726	-2.63508	-2.63508	-2.55514	-2.60168	-2.60168	-2.60457	-2.64058	-2.67124	-2.47353	-2.35552	-2.46667	-2.46667	-2.46667	-2.68141
-2.28805	-2.28687	-2.41366	-2.27984	-2.20855	-2.22831	-2.2978	-2.51299	-2.51299	-2.51299	-2.51299	-2.58504	-2.58504	-2.40244	-2.38644	-2.55577	-2.55577	-2.56141	-2.45808	-2.52864	-2.34561	-2.24525	-2.54729	-2.54729	-2.54729	-2.54729	-2.50415	-2.40695	-2.44311	-2.39978	-2.25092	-2.47803	-2.47803	-2.4856	-2.37747	-2.38533	-2.61026	-2.61026	-2.52924	-2.57751	-2.57751	-2.58049	-2.61551	-2.64693	-2.45147	-2.33516	-2.44525	-2.44525	-2.44525	-2.65869
-2.23622	-2.23431	-2.36136	-2.2289	-2.1602	-2.181	-2.24879	-2.46281	-2.46281	-2.46281	-2.46281	-2.53279	-2.53279	-2.3496	-2.3322	-2.50177	-2.50177	-2.51299	-2.41013	-2.48051	-2.29687	-2.1955	-2.49763	-2.49763	-2.49763	-2.49763	-2.44998	-2.35211	-2.38873	-2.3467	-2.20002	-2.42779	-2.42779	-2.43416	-2.32753	-2.33684	-2.56214	-2.56214	-2.47998	-2.5285	-2.5285	-2.53193	-2.56614	-2.59687	-2.40101	-2.28454	-2.39551	-2.39551	-2.39551	-2.60822
-2.30855	-2.3073	-2.43466	-2.30204	-2.23176	-2.25086	-2.31953	-2.53532	-2.53532	-2.53532	-2.53532	-2.60831	-2.60831	-2.42523	-2.40933	-2.57787	-2.57787	-2.58379	-2.48042	-2.55119	-2.36916	-2.27013	-2.57317	-2.57317	-2.57317	-2.57317	-2.52577	-2.42612	-2.46063	-2.41792	-2.27223	-2.502	-2.502	-2.50967	-2.40255	-2.41119	-2.63586	-2.63586	-2.55333	-2.60241	-2.60241	-2.60714	-2.64269	-2.673	-2.47479	-2.35635	-2.46727	-2.46727	-2.46727	-2.68497
-2.28773	-2.28518	-2.4122	-2.28084	-2.21052	-2.22748	-2.2952	-2.51182	-2.51182	-2.51182	-2.51182	-2.58028	-2.58028	-2.40358	-2.38751	-2.55685	-2.55685	-2.56405	-2.45975	-2.52841	-2.34219	-2.2392	-2.54137	-2.54137	-2.54137	-2.54137	-2.50136	-2.40185	-2.43732	-2.39505	-2.24727	-2.47429	-2.47429	-2.48023	-2.37475	-2.38646	-2.61471	-2.61471	-2.53272	-2.57912	-2.57912	-2.58285	-2.61747	-2.64791	-2.45118	-2.33406	-2.44572	-2.44572	-2.44572	-2.66319
-2.26698	-2.26615	-2.39444	-2.26244	-2.19214	-2.21007	-2.27693	-2.4921	-2.4921	-2.4921	-2.4921	-2.56277	-2.56277	-2.38199	-2.36758	-2.53629	-2.53629	-2.54218	-2.44027	-2.50971	-2.32534	-2.22585	-2.52956	-2.52956	-2.52956	-2.52956	-2.48135	-2.38463	-2.42125	-2.37793	-2.22944	-2.45685	-2.45685	-2.46451	-2.35772	-2.36809	-2.59464	-2.59464	-2.51149	-2.55803	-2.55803	-2.56297	-2.5982	-2.62724	-2.42846	-2.31075	-2.42346	-2.42346	-2.42346	-2.63984
-2.2472	-2.24675	-2.37332	-2.24074	-2.1711	-2.18962	-2.25608	-2.46927	-2.46927	-2.46927	-2.46927	-2.54053	-2.54053	-2.36079	-2.34534	-2.5152	-2.5152	-2.52142	-2.41754	-2.48706	-2.30232	-2.2002	-2.50274	-2.50274	-2.50274	-2.50274	-2.45501	-2.35842	-2.39701	-2.35614	-2.20929	-2.43661	-2.43661	-2.44197	-2.33409	-2.34325	-2.56992	-2.56992	-2.4875	-2.53559	-2.53559	-2.53907	-2.57295	-2.60383	-2.40682	-2.28842	-2.39958	-2.39958	-2.39958	-2.61718
-2.26181	-2.26124	-2.38792	-2.25408	-2.18361	-2.20365	-2.27242	-2.4882	-2.4882	-2.4882	-2.4882	-2.55851	-2.55851	-2.38144	-2.3638	-2.5304	-2.5304	-2.53551	-2.43198	-2.50294	-2.32091	-2.22167	-2.52536	-2.52536	-2.52536	-2.52536	-2.47496	-2.3785	-2.41509	-2.37192	-2.22467	-2.45375	-2.45375	-2.46204	-2.3564	-2.36743	-2.59409	-2.59409	-2.50731	-2.55231	-2.55231	-2.5579	-2.59281	-2.62284	-2.42578	-2.3084	-2.42065	-2.42065	-2.42065	-2.63766
-2.35095	-2.34942	-2.47545	-2.3424	-2.27336	-2.29371	-2.36185	-2.57602	-2.57602	-2.57602	-2.57602	-2.64252	-2.64252	-2.46172	-2.44643	-2.61468	-2.61468	-2.62281	-2.52163	-2.59207	-2.40778	-2.30658	-2.60876	-2.60876	-2.60876	-2.60876	-2.56438	-2.46563	-2.50266	-2.4615	-2.31442	-2.54193	-2.54193	-2.54659	-2.43826	-2.44777	-2.67471	-2.67471	-2.59365	-2.64172	-2.64172	-2.64504	-2.67835	-2.70714	-2.50994	-2.39408	-2.50725	-2.50725	-2.50725	-2.72219
-2.32297	-2.32246	-2.4482	-2.3139	-2.24433	-2.26531	-2.33446	-2.54913	-2.54913	-2.54913	-2.54913	-2.61664	-2.61664	-2.43643	-2.42026	-2.58814	-2.58814	-2.59615	-2.49466	-2.5646	-2.38013	-2.27913	-2.5813	-2.5813	-2.5813	-2.5813	-2.53369	-2.43569	-2.4715	-2.42808	-2.28157	-2.51118	-2.51118	-2.51692	-2.4108	-2.42124	-2.64785	-2.64785	-2.56721	-2.6144	-2.6144	-2.6181	-2.65214	-2.68234	-2.48563	-2.36845	-2.48003	-2.48003	-2.48003	-2.69679
-2.32818	-2.32563	-2.45103	-2.31771	-2.24828	-2.26816	-2.33629	-2.55146	-2.55146	-2.55146	-2.55146	-2.62436	-2.62436	-2.44247	-2.42565	-2.59392	-2.59392	-2.60331	-2.50128	-2.57099	-2.38583	-2.28432	-2.58823	-2.58823	-2.58823	-2.58823	-2.54087	-2.44317	-2.48101	-2.44046	-2.2938	-2.52055	-2.52055	-2.525	-2.41896	-2.42973	-2.65608	-2.65608	-2.57416	-2.62128	-2.62128	-2.62295	-2.65813	-2.68927	-2.4926	-2.37592	-2.4886	-2.4886	-2.4886	-2.70453
-2.31123	-2.31077	-2.43948	-2.30805	-2.23892	-2.25759	-2.32504	-2.54077	-2.54077	-2.54077	-2.54077	-2.6094	-2.6094	-2.42794	-2.41091	-2.57961	-2.57961	-2.58742	-2.48566	-2.5575	-2.37352	-2.271	-2.57255	-2.57255	-2.57255	-2.57255	-2.52585	-2.42762	-2.46545	-2.42517	-2.27863	-2.50577	-2.50577	-2.51214	-2.40555	-2.41473	-2.63998	-2.63998	-2.55808	-2.60641	-2.60641	-2.60939	-2.6441	-2.67557	-2.4801	-2.36404	-2.47576	-2.47576	-2.47576	-2.69114
[truncated: 1,764 more columns]
