# Supplementary material for: Classification of multicategory edible fungi based on the infrared spectra of caps and stalks
Source: PLoS One. 2020 Aug 24;15(8):e0238149. doi: 10.1371/journal.pone.0238149 (PMC7444812; doi:10.1371/journal.pone.0238149)
Supplement: S1 Data — (ZIP) [file pone.0238149.s001.zip › Data set/Stalks of club fungi.xlsx]

## Sheet: Sheet1
-1.95706	-2.04946	-2.15052	-2.2688	-2.35755	-2.40644	-2.45336	-2.13108	-2.11565	-2.26447	-2.25312	-2.31217	-2.34804	-2.30451	-2.3722	-2.36289	-2.22133	-2.2693	-2.29954	-2.32852	-2.34307	-2.25096	-2.2204	-2.32823	-2.35651	-2.28731	-2.18921	-2.2851	-2.30395	-2.09929	-2.03165	-2.15825	-2.37776	-2.37776	-2.37776	-2.35497	-2.36999	-2.50263	-2.50263	-2.50263	-2.52387	-2.32646	-2.36272	-2.41404	-2.33602	-2.32345	-2.31775	-2.24353	-2.20975	-2.21591
-1.99355	-2.08613	-2.18671	-2.30492	-2.39276	-2.4399	-2.48615	-2.16284	-2.14549	-2.29499	-2.28578	-2.34463	-2.37932	-2.33599	-2.40428	-2.39437	-2.25255	-2.30209	-2.33342	-2.36224	-2.37669	-2.28436	-2.25432	-2.36318	-2.39087	-2.32078	-2.2227	-2.31727	-2.33438	-2.13033	-2.06414	-2.19157	-2.41229	-2.41229	-2.41229	-2.39097	-2.40613	-2.53938	-2.53938	-2.53938	-2.55891	-2.36288	-2.40032	-2.45136	-2.37131	-2.3567	-2.35026	-2.27675	-2.2448	-2.25246
-2.01528	-2.10564	-2.20523	-2.32436	-2.41397	-2.46134	-2.50688	-2.18519	-2.16961	-2.31718	-2.3058	-2.36543	-2.40154	-2.35898	-2.42746	-2.4163	-2.27246	-2.32143	-2.35369	-2.38249	-2.39559	-2.30326	-2.27555	-2.38677	-2.41472	-2.34344	-2.24523	-2.34177	-2.35962	-2.15165	-2.08054	-2.20657	-2.42812	-2.42812	-2.42812	-2.41001	-2.42402	-2.55631	-2.55631	-2.55631	-2.57698	-2.38004	-2.41652	-2.46742	-2.38862	-2.37542	-2.36916	-2.29417	-2.26013	-2.26687
-1.93254	-2.02427	-2.12447	-2.24469	-2.33333	-2.37819	-2.42174	-2.09851	-2.08345	-2.23412	-2.2243	-2.28165	-2.31496	-2.27294	-2.34487	-2.33684	-2.1944	-2.24321	-2.27336	-2.29946	-2.31174	-2.22045	-2.19358	-2.30419	-2.33121	-2.26032	-2.16351	-2.25988	-2.2756	-2.0672	-1.99801	-2.12542	-2.34665	-2.34665	-2.34665	-2.32893	-2.34488	-2.47736	-2.47736	-2.47736	-2.50007	-2.30439	-2.34036	-2.39107	-2.31114	-2.29526	-2.28867	-2.21631	-2.18376	-2.19013
-1.93347	-2.02637	-2.12656	-2.24522	-2.33492	-2.38313	-2.42979	-2.10836	-2.09135	-2.23713	-2.22506	-2.28358	-2.31675	-2.27201	-2.34301	-2.33791	-2.19776	-2.24592	-2.27602	-2.30459	-2.3189	-2.22623	-2.19687	-2.30732	-2.33472	-2.26159	-2.16128	-2.25637	-2.27387	-2.06908	-2.00358	-2.1329	-2.35453	-2.35453	-2.35453	-2.3341	-2.34784	-2.4807	-2.4807	-2.4807	-2.502	-2.30601	-2.34165	-2.39137	-2.31223	-2.29888	-2.29216	-2.21756	-2.18368	-2.18884
-1.93717	-2.02785	-2.12756	-2.24535	-2.3332	-2.38189	-2.43077	-2.11064	-2.09435	-2.24125	-2.22951	-2.28724	-2.32069	-2.27721	-2.3479	-2.34076	-2.19908	-2.24683	-2.27607	-2.30326	-2.31735	-2.22579	-2.1977	-2.30856	-2.33675	-2.26748	-2.17239	-2.27068	-2.28883	-2.08137	-2.00991	-2.13342	-2.35329	-2.35329	-2.35329	-2.33486	-2.34817	-2.48031	-2.48031	-2.48031	-2.50022	-2.3045	-2.34	-2.39033	-2.3128	-2.30014	-2.29333	-2.21927	-2.18649	-2.1931
-1.94235	-2.032	-2.1297	-2.24795	-2.33723	-2.38555	-2.43266	-2.11033	-2.09312	-2.24055	-2.22923	-2.28746	-2.32176	-2.2788	-2.34919	-2.34116	-2.19959	-2.24927	-2.28092	-2.30797	-2.3195	-2.22766	-2.20206	-2.31454	-2.34221	-2.26955	-2.16925	-2.26439	-2.28223	-2.07584	-2.00775	-2.13609	-2.35792	-2.35792	-2.35792	-2.33689	-2.35079	-2.48278	-2.48278	-2.48278	-2.50262	-2.30933	-2.34818	-2.39894	-2.31875	-2.30501	-2.29851	-2.22281	-2.18828	-2.19462
-1.99433	-2.08582	-2.18396	-2.30306	-2.39248	-2.43913	-2.48503	-2.16328	-2.14686	-2.29387	-2.28134	-2.33836	-2.37237	-2.33059	-2.40203	-2.39458	-2.25379	-2.30313	-2.33355	-2.36116	-2.3735	-2.27881	-2.24871	-2.3592	-2.38789	-2.31848	-2.22182	-2.31855	-2.33652	-2.13073	-2.06324	-2.19057	-2.40926	-2.40926	-2.40926	-2.38324	-2.39781	-2.53185	-2.53185	-2.53185	-2.55416	-2.35759	-2.39574	-2.44835	-2.36913	-2.35374	-2.34585	-2.27063	-2.23594	-2.24224
-2.03661	-2.1281	-2.22728	-2.34565	-2.43419	-2.48274	-2.53169	-2.21106	-2.19329	-2.33853	-2.32604	-2.38535	-2.42106	-2.37812	-2.44772	-2.43972	-2.29932	-2.3489	-2.37791	-2.4029	-2.415	-2.32366	-2.29653	-2.40716	-2.43449	-2.36372	-2.26707	-2.3647	-2.38216	-2.17522	-2.1081	-2.23679	-2.45721	-2.45721	-2.45721	-2.4334	-2.44881	-2.58267	-2.58267	-2.58267	-2.5986	-2.40264	-2.44039	-2.49193	-2.41247	-2.39709	-2.38927	-2.3153	-2.28281	-2.29039
-1.97151	-2.06295	-2.16191	-2.27971	-2.36898	-2.418	-2.4653	-2.14365	-2.12862	-2.27718	-2.26375	-2.31919	-2.35178	-2.30765	-2.37777	-2.37062	-2.22987	-2.27818	-2.30707	-2.33457	-2.35015	-2.25968	-2.23026	-2.33886	-2.36635	-2.29624	-2.19899	-2.2951	-2.3114	-2.10355	-2.03508	-2.16368	-2.38668	-2.38668	-2.38668	-2.36441	-2.37807	-2.5106	-2.5106	-2.5106	-2.53142	-2.33626	-2.37148	-2.42051	-2.34127	-2.32765	-2.32068	-2.24652	-2.21396	-2.22154
-1.96949	-2.06049	-2.16004	-2.27974	-2.36927	-2.41648	-2.46217	-2.13967	-2.12382	-2.27229	-2.26057	-2.31907	-2.35431	-2.30974	-2.37725	-2.36964	-2.23102	-2.28153	-2.31138	-2.33781	-2.35048	-2.25843	-2.23054	-2.34077	-2.36724	-2.29484	-2.19626	-2.29292	-2.31181	-2.10623	-2.03718	-2.16337	-2.38433	-2.38433	-2.38433	-2.36421	-2.3792	-2.51176	-2.51176	-2.51176	-2.53025	-2.33384	-2.36956	-2.41935	-2.34038	-2.32736	-2.32153	-2.24809	-2.21445	-2.21937
-1.9713	-2.06084	-2.15863	-2.27716	-2.3669	-2.41467	-2.46075	-2.13916	-2.12481	-2.27354	-2.25953	-2.31451	-2.34777	-2.30459	-2.37502	-2.36799	-2.2271	-2.2761	-2.30801	-2.33791	-2.35179	-2.25833	-2.22888	-2.33925	-2.3665	-2.29402	-2.19535	-2.29303	-2.31353	-2.10997	-2.04327	-2.17019	-2.38974	-2.38974	-2.38974	-2.36904	-2.38112	-2.51089	-2.51089	-2.51089	-2.52825	-2.33375	-2.37056	-2.41976	-2.33989	-2.32756	-2.32278	-2.24888	-2.21584	-2.22341
-2.4084	-2.355	-2.33928	-2.29291	-2.21722	-2.32463	-2.43455	-2.25307	-2.33133	-2.33133	-2.42201	-2.17362	-2.10403	-2.16077	-2.37817	-2.41797	-2.37645	-2.39527	-2.4877	-2.4877	-2.39089	-2.2934	-2.16415	-2.11589	-2.21916	-2.32521	-2.33177	-2.45789	-2.45789	-2.27488	-2.22357	-2.28565	-2.43336	-2.51886	-2.30688	-2.35529	-2.3484	-2.20937	-2.17952	-2.36064	-2.36064	-2.51546	-2.29205	-2.39019	-2.44164	-2.31685	-2.29931	-2.33409	-2.49405	-2.49405
-2.44667	-2.39433	-2.38022	-2.33472	-2.25807	-2.36347	-2.47259	-2.29108	-2.36904	-2.36904	-2.46032	-2.2135	-2.14423	-2.19851	-2.41217	-2.4509	-2.4125	-2.43565	-2.53104	-2.53104	-2.43206	-2.33473	-2.20887	-2.16156	-2.26278	-2.36707	-2.37175	-2.49458	-2.49458	-2.31018	-2.26097	-2.32446	-2.47331	-2.5599	-2.34911	-2.39854	-2.39187	-2.25217	-2.2203	-2.39819	-2.39819	-2.54974	-2.32608	-2.42449	-2.47671	-2.35264	-2.33559	-2.37109	-2.53227	-2.53227
-2.44921	-2.39723	-2.38274	-2.33692	-2.26137	-2.36743	-2.47493	-2.29306	-2.37377	-2.37377	-2.46386	-2.2124	-2.14144	-2.19895	-2.41719	-2.45635	-2.41393	-2.43374	-2.52826	-2.52826	-2.42653	-2.32905	-2.2038	-2.15801	-2.26154	-2.36715	-2.37368	-2.5	-2.5	-2.31523	-2.26399	-2.32564	-2.47313	-2.55849	-2.34544	-2.39339	-2.38881	-2.25302	-2.22288	-2.40007	-2.40007	-2.55288	-2.32965	-2.42672	-2.47751	-2.35264	-2.3357	-2.37195	-2.53348	-2.53348
0	-2.77639	-2.65123	-2.56061	-2.49626	-2.57854	-2.76415	-2.76415	-2.83476	-2.83476	-2.83476	-2.64248	-2.5157	-2.47119	-2.46805	-2.52494	-2.58422	-2.74533	-2.70906	-2.63484	-2.73598	-2.80618	-2.62016	-2.77984	-2.83799	-2.70521	-2.78885	-2.78885	-2.78885	-2.74493	-2.60332	-2.57567	-2.60058	-2.64963	-2.70002	-2.63807	-2.66673	-2.66673	-2.88053	-2.6385	-2.70969	-2.83678	-2.76567	-2.68989	-2.62637	-2.57922	-2.61309	-2.71467	-2.76502	-2.78254
0	-2.78597	-2.66156	-2.57085	-2.5053	-2.58696	-2.77381	-2.77381	-2.84424	-2.84424	-2.84424	-2.65173	-2.52563	-2.48127	-2.47757	-2.53414	-2.59345	-2.75427	-2.71834	-2.6451	-2.74645	-2.8165	-2.63092	-2.79117	-2.84971	-2.71727	-2.80096	-2.80096	-2.80096	-2.7558	-2.6134	-2.58495	-2.61001	-2.66007	-2.71126	-2.64966	-2.67846	-2.67846	-2.89291	-2.65038	-2.71981	-2.84591	-2.77539	-2.70046	-2.63733	-2.59032	-2.62428	-2.726	-2.77672	-2.79449
0	-2.84098	-2.71617	-2.62531	-2.56006	-2.64236	-2.82944	-2.82944	-2.89958	-2.89958	-2.89958	-2.70621	-2.57973	-2.53505	-2.53146	-2.58836	-2.64806	-2.80939	-2.77327	-2.69929	-2.80043	-2.87054	-2.68466	-2.84456	-2.90307	-2.77071	-2.85427	-2.85427	-2.85427	-2.80943	-2.66689	-2.63786	-2.66183	-2.71109	-2.76257	-2.70154	-2.73081	-2.73081	-2.94614	-2.70373	-2.77358	-2.89978	-2.82913	-2.75422	-2.69091	-2.64335	-2.67679	-2.77843	-2.82934	-2.84722
0	-2.72273	-2.59734	-2.50587	-2.44105	-2.52395	-2.71116	-2.71116	-2.78198	-2.78198	-2.78198	-2.58953	-2.46299	-2.41858	-2.41488	-2.47101	-2.53001	-2.69119	-2.65533	-2.58146	-2.68247	-2.75309	-2.56851	-2.72929	-2.78752	-2.65443	-2.73766	-2.73766	-2.73766	-2.69437	-2.55227	-2.52343	-2.54836	-2.59861	-2.65011	-2.58881	-2.61782	-2.61782	-2.83301	-2.59075	-2.66098	-2.78787	-2.71717	-2.64153	-2.57793	-2.53073	-2.56459	-2.66613	-2.71645	-2.73375
0	-2.72236	-2.5977	-2.50751	-2.44251	-2.52438	-2.71109	-2.71109	-2.78163	-2.78163	-2.78163	-2.58765	-2.46095	-2.41664	-2.41406	-2.47173	-2.53161	-2.6928	-2.6565	-2.58253	-2.68411	-2.75461	-2.56911	-2.72936	-2.78723	-2.65399	-2.73778	-2.73778	-2.73778	-2.69366	-2.55087	-2.52266	-2.54798	-2.59751	-2.64851	-2.58773	-2.6175	-2.6175	-2.83199	-2.58992	-2.65989	-2.78537	-2.71419	-2.63951	-2.57635	-2.52881	-2.56277	-2.66491	-2.71596	-2.73414
0	-2.73108	-2.60649	-2.51683	-2.45262	-2.53458	-2.72073	-2.72073	-2.79068	-2.79068	-2.79068	-2.59737	-2.47121	-2.42648	-2.42257	-2.47911	-2.539	-2.70117	-2.66555	-2.59153	-2.69251	-2.76242	-2.57671	-2.73687	-2.7951	-2.66237	-2.74608	-2.74608	-2.74608	-2.70091	-2.55845	-2.53083	-2.55702	-2.60735	-2.65815	-2.59634	-2.62544	-2.62544	-2.84081	-2.59893	-2.66925	-2.79562	-2.7249	-2.64968	-2.58608	-2.53894	-2.57313	-2.67464	-2.72468	-2.74206
0	-2.7711	-2.64482	-2.55363	-2.48922	-2.57215	-2.75961	-2.75961	-2.83021	-2.83021	-2.83021	-2.63598	-2.50946	-2.46478	-2.4615	-2.51895	-2.57934	-2.74127	-2.70527	-2.63084	-2.73137	-2.8013	-2.61598	-2.77632	-2.83433	-2.70166	-2.78604	-2.78604	-2.78604	-2.7407	-2.59819	-2.5702	-2.59583	-2.64587	-2.69632	-2.63396	-2.6632	-2.6632	-2.87905	-2.63639	-2.70632	-2.83302	-2.76273	-2.68769	-2.62397	-2.57635	-2.61034	-2.7125	-2.76346	-2.78139
0	-2.77506	-2.65004	-2.55963	-2.49479	-2.57653	-2.76274	-2.76274	-2.83374	-2.83374	-2.83374	-2.64355	-2.51648	-2.47133	-2.46756	-2.52442	-2.58427	-2.74561	-2.70936	-2.63527	-2.73634	-2.80667	-2.62153	-2.78235	-2.84124	-2.70891	-2.79259	-2.79259	-2.79259	-2.74547	-2.60339	-2.57552	-2.60059	-2.65019	-2.70142	-2.64028	-2.66961	-2.66961	-2.88442	-2.64201	-2.71216	-2.83827	-2.76702	-2.69188	-2.62911	-2.58262	-2.6173	-2.71936	-2.76946	-2.78635
0	-2.77778	-2.6536	-2.5634	-2.49872	-2.58086	-2.76718	-2.76718	-2.83706	-2.83706	-2.83706	-2.6449	-2.51775	-2.47314	-2.47001	-2.52733	-2.58737	-2.74826	-2.71095	-2.63648	-2.73823	-2.80903	-2.62343	-2.78306	-2.84064	-2.70767	-2.79155	-2.79155	-2.79155	-2.74838	-2.60673	-2.57848	-2.6032	-2.65262	-2.70313	-2.64088	-2.66981	-2.66981	-2.88607	-2.64393	-2.71374	-2.84004	-2.76953	-2.69484	-2.63207	-2.5852	-2.61927	-2.72094	-2.77111	-2.78853
0	-2.81522	-2.69009	-2.59975	-2.53561	-2.61823	-2.80515	-2.80515	-2.8758	-2.8758	-2.8758	-2.68251	-2.55576	-2.51164	-2.50834	-2.56493	-2.62454	-2.78608	-2.74989	-2.67549	-2.77649	-2.84686	-2.66116	-2.82123	-2.87953	-2.74645	-2.8298	-2.8298	-2.8298	-2.78648	-2.64418	-2.61557	-2.64026	-2.68962	-2.74012	-2.67806	-2.70715	-2.70715	-2.92305	-2.68063	-2.7509	-2.8775	-2.80635	-2.73094	-2.66801	-2.62112	-2.65474	-2.75596	-2.80638	-2.82417
0	-2.82736	-2.70267	-2.61247	-2.54806	-2.631	-2.81843	-2.81843	-2.88734	-2.88734	-2.88734	-2.69327	-2.56649	-2.52162	-2.51867	-2.57637	-2.63659	-2.79814	-2.762	-2.68792	-2.789	-2.85928	-2.67376	-2.83342	-2.89083	-2.75776	-2.84182	-2.84182	-2.84182	-2.79721	-2.65489	-2.62645	-2.65119	-2.70071	-2.75167	-2.69012	-2.71912	-2.71912	-2.93391	-2.69134	-2.7614	-2.8878	-2.81683	-2.74173	-2.67865	-2.63128	-2.66501	-2.76691	-2.81759	-2.83519
0	-2.83555	-2.71032	-2.62068	-2.5569	-2.63942	-2.82582	-2.82582	-2.8954	-2.8954	-2.8954	-2.70293	-2.57666	-2.53227	-2.52881	-2.58572	-2.64547	-2.80655	-2.77001	-2.69586	-2.79688	-2.86706	-2.68184	-2.84216	-2.89983	-2.76623	-2.84959	-2.84959	-2.84959	-2.80495	-2.66276	-2.63515	-2.6608	-2.71071	-2.76146	-2.69944	-2.72833	-2.72833	-2.94303	-2.7003	-2.77018	-2.89655	-2.82588	-2.75077	-2.6871	-2.63942	-2.67357	-2.77596	-2.82658	-2.84378
0	-2.81379	-2.68835	-2.59785	-2.53358	-2.61606	-2.80287	-2.80287	-2.87387	-2.87387	-2.87387	-2.6807	-2.55382	-2.50928	-2.50627	-2.56356	-2.62332	-2.78439	-2.74783	-2.67367	-2.77514	-2.84557	-2.65988	-2.8204	-2.87932	-2.74668	-2.82965	-2.82965	-2.82965	-2.78281	-2.64094	-2.61331	-2.63871	-2.68794	-2.73784	-2.67556	-2.70497	-2.70497	-2.92118	-2.67878	-2.74902	-2.8755	-2.8044	-2.72886	-2.66525	-2.61808	-2.65245	-2.75425	-2.80429	-2.8218
0	-2.80212	-2.67719	-2.58664	-2.52241	-2.60514	-2.79171	-2.79171	-2.86199	-2.86199	-2.86199	-2.66791	-2.54071	-2.49623	-2.49334	-2.55058	-2.60998	-2.77086	-2.7347	-2.66072	-2.7618	-2.83226	-2.64714	-2.80749	-2.86532	-2.73229	-2.8164	-2.8164	-2.8164	-2.77137	-2.62865	-2.60023	-2.62545	-2.67549	-2.72648	-2.66478	-2.69431	-2.69431	-2.90956	-2.66657	-2.73574	-2.86108	-2.78964	-2.71434	-2.65144	-2.60523	-2.64003	-2.74208	-2.79265	-2.80998
0	-2.81785	-2.69287	-2.60122	-2.53569	-2.61818	-2.80573	-2.80573	-2.87654	-2.87654	-2.87654	-2.68106	-2.555	-2.51079	-2.50702	-2.56367	-2.62396	-2.78591	-2.74937	-2.6745	-2.7753	-2.84551	-2.65978	-2.81959	-2.87747	-2.74477	-2.82888	-2.82888	-2.82888	-2.78419	-2.64222	-2.61467	-2.64007	-2.68943	-2.73985	-2.67806	-2.70705	-2.70705	-2.92093	-2.67833	-2.74878	-2.87543	-2.80417	-2.72813	-2.66434	-2.61742	-2.65177	-2.75357	-2.80394	-2.82109
0	-2.82115	-2.6956	-2.60514	-2.54109	-2.6242	-2.81116	-2.81116	-2.88074	-2.88074	-2.88074	-2.68715	-2.55989	-2.51514	-2.51208	-2.56922	-2.62857	-2.78944	-2.7534	-2.67998	-2.78154	-2.85196	-2.66667	-2.82694	-2.88512	-2.75234	-2.83561	-2.83561	-2.83561	-2.79061	-2.64873	-2.61989	-2.64382	-2.69316	-2.74448	-2.68323	-2.71267	-2.71267	-2.92864	-2.68678	-2.75721	-2.88371	-2.81258	-2.73667	-2.67247	-2.62451	-2.65856	-2.76105	-2.81171	-2.82899
0	-2.82335	-2.69851	-2.60789	-2.5434	-2.62602	-2.8122	-2.8122	-2.8817	-2.8817	-2.8817	-2.68959	-2.56273	-2.51844	-2.51571	-2.57249	-2.63141	-2.79274	-2.75707	-2.6828	-2.78316	-2.85302	-2.66788	-2.82868	-2.88708	-2.75406	-2.83739	-2.83739	-2.83739	-2.79127	-2.64885	-2.62108	-2.647	-2.69702	-2.74714	-2.68451	-2.71343	-2.71343	-2.92974	-2.68814	-2.75845	-2.88474	-2.81377	-2.73813	-2.67423	-2.62689	-2.66119	-2.76303	-2.81303	-2.83015
0	-2.8206	-2.69613	-2.60538	-2.54011	-2.62212	-2.80879	-2.80879	-2.87861	-2.87861	-2.87861	-2.68611	-2.56017	-2.51597	-2.51222	-2.56827	-2.62744	-2.78935	-2.75364	-2.67872	-2.77871	-2.84888	-2.66407	-2.82463	-2.88226	-2.7487	-2.83245	-2.83245	-2.83245	-2.78876	-2.64622	-2.61783	-2.64279	-2.69256	-2.7435	-2.68163	-2.7105	-2.7105	-2.92607	-2.68409	-2.75429	-2.88067	-2.80989	-2.73487	-2.67158	-2.62393	-2.65748	-2.75932	-2.8101	-2.82798
-2.00891	-2.09944	-2.19775	-2.31535	-2.40395	-2.45267	-2.50168	-2.18157	-2.16447	-2.30995	-2.29683	-2.3544	-2.38774	-2.34306	-2.41312	-2.40648	-2.26519	-2.31264	-2.34241	-2.3711	-2.38592	-2.29449	-2.2659	-2.37632	-2.40472	-2.33319	-2.23353	-2.32854	-2.34531	-2.1386	-2.07105	-2.19925	-2.42018	-2.42018	-2.42018	-2.40106	-2.41509	-2.54647	-2.54647	-2.54647	-2.56619	-2.36912	-2.4063	-2.45934	-2.38213	-2.36849	-2.36098	-2.28566	-2.25208	-2.25972
-2.00566	-2.09733	-2.19732	-2.3184	-2.40969	-2.45703	-2.5019	-2.17815	-2.16022	-2.30753	-2.29591	-2.35398	-2.38885	-2.34637	-2.41823	-2.41236	-2.26926	-2.31397	-2.34352	-2.37357	-2.38852	-2.29523	-2.2643	-2.37362	-2.40229	-2.33184	-2.23319	-2.32903	-2.34719	-2.14242	-2.07574	-2.20237	-2.4213	-2.4213	-2.4213	-2.40219	-2.41674	-2.54833	-2.54833	-2.54833	-2.56904	-2.37391	-2.41031	-2.46017	-2.3802	-2.36633	-2.36103	-2.28857	-2.25571	-2.26088
-2.02146	-2.11026	-2.20566	-2.32281	-2.41344	-2.46335	-2.51032	-2.18843	-2.17371	-2.32303	-2.31095	-2.36719	-2.40083	-2.35811	-2.42811	-2.41993	-2.27745	-2.32443	-2.35485	-2.38422	-2.39963	-2.30938	-2.28138	-2.39088	-2.41783	-2.34549	-2.24537	-2.34066	-2.35917	-2.15426	-2.08683	-2.21366	-2.43321	-2.43321	-2.43321	-2.40955	-2.42263	-2.55686	-2.55686	-2.55686	-2.57825	-2.3812	-2.41676	-2.46713	-2.38874	-2.37624	-2.37044	-2.29523	-2.26009	-2.26702
0	-2.8055	-2.68032	-2.58997	-2.526	-2.60905	-2.79595	-2.79595	-2.86563	-2.86563	-2.86563	-2.67142	-2.54475	-2.49993	-2.49649	-2.55368	-2.61394	-2.77563	-2.73891	-2.66381	-2.7645	-2.83495	-2.64962	-2.81014	-2.86893	-2.73637	-2.82005	-2.82005	-2.82005	-2.77538	-2.63318	-2.60509	-2.62986	-2.67894	-2.72913	-2.66711	-2.69687	-2.69687	-2.91294	-2.67029	-2.74023	-2.86666	-2.79601	-2.72095	-2.65753	-2.6097	-2.64282	-2.74432	-2.79498	-2.81266
0	-2.81599	-2.69115	-2.60069	-2.53574	-2.61792	-2.80484	-2.80484	-2.87556	-2.87556	-2.87556	-2.68178	-2.55441	-2.50976	-2.5067	-2.56408	-2.62393	-2.78511	-2.74847	-2.67401	-2.77543	-2.84612	-2.66065	-2.82067	-2.87866	-2.74615	-2.83064	-2.83064	-2.83064	-2.78502	-2.64222	-2.61403	-2.63897	-2.68834	-2.73951	-2.67852	-2.70784	-2.70784	-2.92212	-2.67944	-2.74949	-2.87617	-2.80574	-2.73087	-2.66769	-2.62018	-2.65351	-2.75478	-2.80503	-2.82251
0	-2.82293	-2.69794	-2.60709	-2.54236	-2.62499	-2.81217	-2.81217	-2.88295	-2.88295	-2.88295	-2.68898	-2.56211	-2.51714	-2.51366	-2.57082	-2.63049	-2.79146	-2.75532	-2.68165	-2.78299	-2.85344	-2.66829	-2.82868	-2.88675	-2.75378	-2.83762	-2.83762	-2.83762	-2.79314	-2.65019	-2.62132	-2.6464	-2.69637	-2.74729	-2.68555	-2.71452	-2.71452	-2.92902	-2.68645	-2.75652	-2.88291	-2.81197	-2.73684	-2.67362	-2.62613	-2.65981	-2.76172	-2.81229	-2.82962
0	-2.80019	-2.67588	-2.586	-2.52133	-2.60271	-2.78854	-2.78854	-2.85987	-2.85987	-2.85987	-2.66611	-2.53899	-2.49435	-2.49136	-2.5491	-2.60924	-2.77022	-2.73337	-2.65909	-2.76083	-2.83171	-2.64595	-2.80553	-2.86381	-2.73153	-2.81533	-2.81533	-2.81533	-2.77059	-2.62835	-2.60015	-2.62474	-2.67366	-2.72413	-2.66257	-2.69225	-2.69225	-2.908	-2.66598	-2.7365	-2.86323	-2.79271	-2.71753	-2.65375	-2.60585	-2.63922	-2.74069	-2.79102	-2.8082
0	-2.80122	-2.67614	-2.58595	-2.52157	-2.60364	-2.79003	-2.79003	-2.86104	-2.86104	-2.86104	-2.66767	-2.54123	-2.49715	-2.49381	-2.55036	-2.61013	-2.77198	-2.73568	-2.66084	-2.76129	-2.83117	-2.64573	-2.80643	-2.86492	-2.73194	-2.8155	-2.8155	-2.8155	-2.77121	-2.62954	-2.60202	-2.62694	-2.67538	-2.72511	-2.66345	-2.6933	-2.6933	-2.90852	-2.66618	-2.73624	-2.86257	-2.79212	-2.71731	-2.65369	-2.60591	-2.64	-2.74246	-2.79329	-2.81074
0	-2.80122	-2.67614	-2.58595	-2.52157	-2.60364	-2.79003	-2.79003	-2.86104	-2.86104	-2.86104	-2.66767	-2.54123	-2.49715	-2.49381	-2.55036	-2.61013	-2.77198	-2.73568	-2.66084	-2.76129	-2.83117	-2.64573	-2.80643	-2.86492	-2.73194	-2.8155	-2.8155	-2.8155	-2.77121	-2.62954	-2.60202	-2.62694	-2.67538	-2.72511	-2.66345	-2.6933	-2.6933	-2.90852	-2.66618	-2.73624	-2.86257	-2.79212	-2.71731	-2.65369	-2.60591	-2.64	-2.74246	-2.79329	-2.81074
0	-2.74386	-2.61844	-2.52755	-2.46302	-2.54591	-2.73288	-2.73288	-2.80341	-2.80341	-2.80341	-2.61062	-2.48284	-2.43832	-2.43535	-2.49186	-2.55104	-2.71247	-2.67682	-2.60364	-2.70528	-2.77537	-2.58952	-2.7489	-2.80609	-2.67336	-2.75812	-2.75812	-2.75812	-2.71502	-2.57259	-2.54367	-2.56819	-2.61793	-2.6687	-2.60635	-2.6348	-2.6348	-2.8498	-2.60794	-2.67838	-2.80483	-2.7338	-2.65828	-2.59494	-2.54787	-2.58182	-2.68368	-2.73444	-2.75237
0	-2.73818	-2.61245	-2.52085	-2.45592	-2.5386	-2.72579	-2.72579	-2.7972	-2.7972	-2.7972	-2.60341	-2.47672	-2.43215	-2.42892	-2.48616	-2.54594	-2.70747	-2.67173	-2.59772	-2.69863	-2.76901	-2.5837	-2.74325	-2.80024	-2.66712	-2.75183	-2.75183	-2.75183	-2.70632	-2.56368	-2.53561	-2.56091	-2.61032	-2.66051	-2.5982	-2.62698	-2.62698	-2.84276	-2.60098	-2.67151	-2.79817	-2.72748	-2.65226	-2.58849	-2.54035	-2.57361	-2.67566	-2.72716	-2.74561
0	-2.75178	-2.62707	-2.53732	-2.47291	-2.55502	-2.74179	-2.74179	-2.81219	-2.81219	-2.81219	-2.61917	-2.49255	-2.44761	-2.44409	-2.50109	-2.56044	-2.72123	-2.68515	-2.61152	-2.71255	-2.78266	-2.59776	-2.7584	-2.81611	-2.68269	-2.76598	-2.76598	-2.76598	-2.72094	-2.57915	-2.55134	-2.57642	-2.62584	-2.67629	-2.61423	-2.64305	-2.64305	-2.85731	-2.61529	-2.68552	-2.81174	-2.74114	-2.66657	-2.60366	-2.55625	-2.5898	-2.69152	-2.74206	-2.75929
0	-2.79655	-2.6718	-2.58231	-2.51818	-2.60031	-2.78684	-2.78684	-2.85727	-2.85727	-2.85727	-2.66476	-2.53807	-2.49343	-2.48983	-2.54644	-2.60601	-2.76722	-2.7306	-2.65609	-2.75696	-2.82691	-2.64126	-2.80189	-2.86067	-2.72791	-2.81123	-2.81123	-2.81123	-2.76675	-2.62505	-2.5974	-2.62228	-2.67078	-2.72101	-2.65984	-2.68914	-2.68914	-2.90305	-2.6607	-2.73098	-2.85751	-2.78693	-2.71216	-2.6493	-2.60246	-2.63657	-2.73822	-2.78848	-2.80576
0	-2.80591	-2.68041	-2.58945	-2.52481	-2.60704	-2.79333	-2.79333	-2.8645	-2.8645	-2.8645	-2.67218	-2.54509	-2.50078	-2.49828	-2.55562	-2.61499	-2.77577	-2.73885	-2.66408	-2.76496	-2.83519	-2.64939	-2.80903	-2.86738	-2.73583	-2.82047	-2.82047	-2.82047	-2.77392	-2.63121	-2.60318	-2.62851	-2.67803	-2.72837	-2.66636	-2.69568	-2.69568	-2.91088	-2.66876	-2.73949	-2.86628	-2.79549	-2.7203	-2.65706	-2.61007	-2.64439	-2.7464	-2.79653	-2.81289
0	-2.81653	-2.69152	-2.60117	-2.53678	-2.61921	-2.806	-2.806	-2.8768	-2.8768	-2.8768	-2.68324	-2.55643	-2.51159	-2.50779	-2.56473	-2.62489	-2.78621	-2.74979	-2.67585	-2.77688	-2.84645	-2.66	-2.81957	-2.87798	-2.74612	-2.8308	-2.8308	-2.8308	-2.7859	-2.64405	-2.6156	-2.63981	-2.68916	-2.74015	-2.67856	-2.70778	-2.70778	-2.92285	-2.68004	-2.74982	-2.87634	-2.80535	-2.72965	-2.66623	-2.61908	-2.65282	-2.75423	-2.80426	-2.82163
0	-2.78404	-2.65937	-2.56899	-2.5045	-2.58685	-2.77306	-2.77306	-2.84315	-2.84315	-2.84315	-2.65009	-2.52385	-2.4795	-2.47614	-2.53316	-2.59295	-2.75396	-2.7173	-2.64322	-2.74459	-2.81509	-2.62964	-2.78964	-2.84782	-2.71522	-2.79885	-2.79885	-2.79885	-2.7527	-2.61029	-2.58201	-2.60733	-2.65768	-2.70893	-2.64717	-2.67631	-2.67631	-2.89013	-2.64739	-2.71802	-2.84505	-2.77461	-2.69937	-2.63558	-2.58809	-2.62209	-2.72381	-2.77394	-2.79102
0	-2.79521	-2.67015	-2.57951	-2.51472	-2.59763	-2.78505	-2.78505	-2.85405	-2.85405	-2.85405	-2.66195	-2.53632	-2.49174	-2.48758	-2.54392	-2.60347	-2.76466	-2.72797	-2.65355	-2.75486	-2.8255	-2.64043	-2.80093	-2.85883	-2.72546	-2.80882	-2.80882	-2.80882	-2.76433	-2.62183	-2.59354	-2.6187	-2.6685	-2.71954	-2.65786	-2.68678	-2.68678	-2.90123	-2.65936	-2.72991	-2.85576	-2.78388	-2.70843	-2.64575	-2.59906	-2.63321	-2.73505	-2.78517	-2.80218
0	-2.79066	-2.66494	-2.57446	-2.51034	-2.59303	-2.77955	-2.77955	-2.84989	-2.84989	-2.84989	-2.65773	-2.53105	-2.48648	-2.48253	-2.53875	-2.59801	-2.75885	-2.72232	-2.64829	-2.74936	-2.81945	-2.63425	-2.79498	-2.85314	-2.72001	-2.8038	-2.8038	-2.8038	-2.75966	-2.6177	-2.58938	-2.61395	-2.66347	-2.71438	-2.65221	-2.6804	-2.6804	-2.89529	-2.6535	-2.72385	-2.85036	-2.77954	-2.70422	-2.64084	-2.5935	-2.62722	-2.72905	-2.77985	-2.79754
0	-2.81519	-2.69082	-2.60037	-2.53508	-2.61741	-2.80435	-2.80435	-2.87404	-2.87404	-2.87404	-2.68078	-2.55513	-2.51176	-2.50868	-2.5649	-2.62342	-2.78418	-2.74822	-2.67418	-2.77489	-2.84503	-2.65979	-2.82023	-2.87875	-2.74659	-2.83096	-2.83096	-2.83096	-2.78668	-2.64376	-2.61434	-2.63877	-2.68858	-2.73982	-2.67825	-2.70724	-2.70724	-2.92278	-2.6808	-2.75098	-2.87712	-2.806	-2.7304	-2.66657	-2.61947	-2.6542	-2.75653	-2.8069	-2.824
0	-2.81564	-2.6914	-2.60172	-2.5374	-2.61941	-2.80574	-2.80574	-2.87578	-2.87578	-2.87578	-2.68266	-2.55553	-2.51061	-2.50747	-2.56474	-2.6244	-2.78593	-2.75037	-2.67668	-2.77775	-2.84776	-2.66196	-2.82171	-2.87951	-2.74664	-2.83042	-2.83042	-2.83042	-2.78595	-2.64382	-2.6159	-2.64073	-2.68993	-2.74061	-2.67903	-2.70838	-2.70838	-2.92339	-2.6813	-2.75187	-2.878	-2.80646	-2.73126	-2.66846	-2.62121	-2.65483	-2.75689	-2.80783	-2.82501
0	-2.81564	-2.6914	-2.60172	-2.5374	-2.61941	-2.80574	-2.80574	-2.87578	-2.87578	-2.87578	-2.68266	-2.55553	-2.51061	-2.50747	-2.56474	-2.6244	-2.78593	-2.75037	-2.67668	-2.77775	-2.84776	-2.66196	-2.82171	-2.87951	-2.74664	-2.83042	-2.83042	-2.83042	-2.78595	-2.64382	-2.6159	-2.64073	-2.68993	-2.74061	-2.67903	-2.70838	-2.70838	-2.92339	-2.6813	-2.75187	-2.878	-2.80646	-2.73126	-2.66846	-2.62121	-2.65483	-2.75689	-2.80783	-2.82501
0	-2.76861	-2.64367	-2.55349	-2.48873	-2.5703	-2.75665	-2.75665	-2.82799	-2.82799	-2.82799	-2.63325	-2.50604	-2.46172	-2.45954	-2.51757	-2.57723	-2.73807	-2.70169	-2.62752	-2.72874	-2.79958	-2.61484	-2.77496	-2.83234	-2.69935	-2.78337	-2.78337	-2.78337	-2.73779	-2.59621	-2.56866	-2.59365	-2.64286	-2.69322	-2.63088	-2.65975	-2.65975	-2.87542	-2.63265	-2.70241	-2.82876	-2.75775	-2.68233	-2.61905	-2.57215	-2.60659	-2.70845	-2.75842	-2.77534
0	-2.80372	-2.67914	-2.58901	-2.52428	-2.60615	-2.79239	-2.79239	-2.86212	-2.86212	-2.86212	-2.66966	-2.54395	-2.49963	-2.49519	-2.5505	-2.60965	-2.77137	-2.73498	-2.66044	-2.76181	-2.83241	-2.64689	-2.80693	-2.86495	-2.73227	-2.81632	-2.81632	-2.81632	-2.77177	-2.62941	-2.60114	-2.62607	-2.67525	-2.72555	-2.66386	-2.69333	-2.69333	-2.90841	-2.66625	-2.73611	-2.86181	-2.79077	-2.71601	-2.653	-2.60578	-2.63974	-2.74142	-2.79144	-2.80824
0	-2.81841	-2.69264	-2.60178	-2.53704	-2.61957	-2.80705	-2.80705	-2.87926	-2.87926	-2.87926	-2.68495	-2.5581	-2.51377	-2.51074	-2.56756	-2.62688	-2.78828	-2.75265	-2.67899	-2.77996	-2.84974	-2.6638	-2.82357	-2.88141	-2.74865	-2.83267	-2.83267	-2.83267	-2.78871	-2.64612	-2.61693	-2.6416	-2.69161	-2.74257	-2.68066	-2.70968	-2.70968	-2.92465	-2.68236	-2.75233	-2.87846	-2.80717	-2.7315	-2.66808	-2.62101	-2.65526	-2.75725	-2.80758	-2.82503
0	-2.7822	-2.65712	-2.56652	-2.50201	-2.58412	-2.77012	-2.77012	-2.84057	-2.84057	-2.84057	-2.64778	-2.52182	-2.47794	-2.47456	-2.53124	-2.59082	-2.75195	-2.71578	-2.64214	-2.74352	-2.81375	-2.62829	-2.78828	-2.8459	-2.71262	-2.79615	-2.79615	-2.79615	-2.75183	-2.6092	-2.58118	-2.60647	-2.65594	-2.70705	-2.64578	-2.67466	-2.67466	-2.88922	-2.64698	-2.7172	-2.84394	-2.77364	-2.69866	-2.63499	-2.58682	-2.61978	-2.72146	-2.7728	-2.79135
0	-2.7817	-2.65664	-2.56644	-2.50235	-2.58557	-2.77277	-2.77277	-2.84195	-2.84195	-2.84195	-2.6501	-2.52346	-2.47899	-2.4754	-2.53142	-2.5903	-2.75189	-2.71668	-2.64316	-2.74401	-2.81394	-2.62867	-2.78916	-2.84748	-2.71498	-2.79869	-2.79869	-2.79869	-2.75331	-2.61073	-2.58251	-2.60784	-2.65745	-2.70808	-2.64621	-2.6751	-2.6751	-2.89024	-2.64809	-2.71811	-2.84388	-2.77257	-2.6979	-2.63535	-2.58824	-2.62229	-2.7246	-2.77525	-2.7924
0	-2.81791	-2.69232	-2.6007	-2.5356	-2.61818	-2.80558	-2.80558	-2.87688	-2.87688	-2.87688	-2.68214	-2.55523	-2.51103	-2.50833	-2.5657	-2.62521	-2.78608	-2.74963	-2.67527	-2.776	-2.84612	-2.66073	-2.82105	-2.87921	-2.74631	-2.82993	-2.82993	-2.82993	-2.78537	-2.64291	-2.61489	-2.64019	-2.68973	-2.74028	-2.67829	-2.70715	-2.70715	-2.92226	-2.68026	-2.75042	-2.87664	-2.80574	-2.73046	-2.66693	-2.61961	-2.65373	-2.75557	-2.80586	-2.82338
0	-2.83089	-2.70538	-2.61425	-2.54944	-2.63239	-2.81945	-2.81945	-2.88904	-2.88904	-2.88904	-2.69726	-2.57041	-2.52562	-2.52185	-2.57871	-2.63882	-2.80042	-2.76423	-2.6899	-2.79031	-2.85967	-2.67382	-2.83435	-2.89295	-2.76016	-2.84357	-2.84357	-2.84357	-2.79747	-2.65518	-2.62736	-2.65235	-2.70187	-2.75255	-2.69064	-2.71999	-2.71999	-2.93493	-2.69265	-2.76317	-2.88961	-2.81825	-2.74229	-2.6788	-2.63228	-2.66688	-2.76836	-2.81787	-2.83483
0	-2.83409	-2.70872	-2.61831	-2.55428	-2.63698	-2.82336	-2.82336	-2.89393	-2.89393	-2.89393	-2.70107	-2.57463	-2.53031	-2.52699	-2.58379	-2.64286	-2.80323	-2.76671	-2.69278	-2.79367	-2.86351	-2.67781	-2.83779	-2.89571	-2.76294	-2.84694	-2.84694	-2.84694	-2.80214	-2.65994	-2.63186	-2.65668	-2.70578	-2.75613	-2.69433	-2.72366	-2.72366	-2.93876	-2.69613	-2.76604	-2.89288	-2.82278	-2.74789	-2.68425	-2.63619	-2.66963	-2.77165	-2.82247	-2.83991
0	-2.79994	-2.67523	-2.58554	-2.52156	-2.60414	-2.79093	-2.79093	-2.8612	-2.8612	-2.8612	-2.667	-2.54067	-2.49595	-2.4924	-2.54965	-2.60977	-2.77103	-2.73423	-2.65973	-2.76121	-2.83189	-2.64583	-2.80496	-2.86309	-2.73107	-2.815	-2.815	-2.815	-2.76951	-2.62735	-2.59925	-2.62435	-2.67412	-2.72506	-2.66305	-2.69148	-2.69148	-2.90575	-2.66337	-2.73341	-2.86002	-2.78945	-2.71402	-2.65027	-2.6029	-2.63691	-2.73868	-2.78904	-2.80649
0	-2.81335	-2.68806	-2.59724	-2.53264	-2.6154	-2.80239	-2.80239	-2.87245	-2.87245	-2.87245	-2.67916	-2.55256	-2.50802	-2.50435	-2.56086	-2.62029	-2.78135	-2.74492	-2.67095	-2.77239	-2.84272	-2.65704	-2.81715	-2.87535	-2.74243	-2.826	-2.826	-2.826	-2.78197	-2.63953	-2.61102	-2.63569	-2.6851	-2.7356	-2.6736	-2.70307	-2.70307	-2.91802	-2.6749	-2.74483	-2.87174	-2.80126	-2.72577	-2.66212	-2.61494	-2.64907	-2.75091	-2.80116	-2.8181
0	-2.82713	-2.70231	-2.61231	-2.54804	-2.63048	-2.81718	-2.81718	-2.88699	-2.88699	-2.88699	-2.6951	-2.56858	-2.52323	-2.51886	-2.57536	-2.6349	-2.79611	-2.75999	-2.68589	-2.78683	-2.85718	-2.67204	-2.83227	-2.89001	-2.75681	-2.84041	-2.84041	-2.84041	-2.79485	-2.65305	-2.62556	-2.65064	-2.69969	-2.74994	-2.68799	-2.71728	-2.71728	-2.93214	-2.68909	-2.75903	-2.88565	-2.81497	-2.73993	-2.67697	-2.63005	-2.66384	-2.76515	-2.8154	-2.83299
0	-2.83608	-2.71069	-2.61953	-2.55418	-2.63647	-2.82367	-2.82367	-2.89369	-2.89369	-2.89369	-2.70174	-2.57474	-2.52964	-2.52551	-2.58193	-2.64183	-2.80332	-2.76644	-2.69162	-2.79295	-2.86413	-2.67932	-2.83939	-2.89729	-2.76452	-2.84791	-2.84791	-2.84791	-2.80371	-2.6608	-2.63145	-2.65587	-2.70549	-2.75624	-2.69429	-2.72337	-2.72337	-2.93775	-2.69539	-2.76609	-2.89278	-2.82156	-2.74627	-2.68326	-2.63599	-2.66957	-2.77076	-2.8206	-2.83783
-1.95698	-2.05016	-2.14925	-2.26756	-2.35683	-2.40435	-2.45008	-2.1277	-2.11074	-2.2561	-2.24227	-2.30058	-2.33697	-2.29607	-2.368	-2.36089	-2.21757	-2.26269	-2.29132	-2.31985	-2.33467	-2.24362	-2.21592	-2.32686	-2.35463	-2.28214	-2.18273	-2.27913	-2.296	-2.08664	-2.0161	-2.1435	-2.36555	-2.36555	-2.36555	-2.35239	-2.36628	-2.49621	-2.49621	-2.49621	-2.51331	-2.31722	-2.35467	-2.40569	-2.3255	-2.3108	-2.30509	-2.23236	-2.19981	-2.20701
-1.96277	-2.0539	-2.15075	-2.26766	-2.35476	-2.40024	-2.4461	-2.12438	-2.10704	-2.25356	-2.24344	-2.30505	-2.34138	-2.29795	-2.3675	-2.35897	-2.2162	-2.2636	-2.29233	-2.31855	-2.33284	-2.24272	-2.21544	-2.32662	-2.35437	-2.28195	-2.18249	-2.27687	-2.29128	-2.0835	-2.0172	-2.14635	-2.3677	-2.3677	-2.3677	-2.3501	-2.36446	-2.4958	-2.4958	-2.4958	-2.51344	-2.31859	-2.35717	-2.40785	-2.32673	-2.31154	-2.30516	-2.23234	-2.20066	-2.20796
-1.95485	-2.04469	-2.14448	-2.26381	-2.35151	-2.3979	-2.44547	-2.12514	-2.10941	-2.25789	-2.24733	-2.3053	-2.33903	-2.29556	-2.3651	-2.35697	-2.21476	-2.26159	-2.29154	-2.32146	-2.33749	-2.24548	-2.21522	-2.32474	-2.35301	-2.28256	-2.1845	-2.2799	-2.29572	-2.08742	-2.01836	-2.14598	-2.36811	-2.36811	-2.36811	-2.35136	-2.36482	-2.49641	-2.49641	-2.49641	-2.5182	-2.32391	-2.36132	-2.41117	-2.33172	-2.31877	-2.31144	-2.23464	-2.19978	-2.20699
0	-2.80547	-2.68072	-2.5905	-2.52605	-2.60819	-2.79459	-2.79459	-2.86608	-2.86608	-2.86608	-2.67154	-2.54414	-2.49992	-2.49689	-2.55368	-2.61309	-2.77427	-2.73799	-2.66359	-2.76458	-2.83519	-2.64988	-2.81002	-2.8683	-2.73557	-2.81942	-2.81942	-2.81942	-2.77417	-2.63195	-2.6042	-2.62973	-2.6797	-2.73045	-2.66831	-2.69694	-2.69694	-2.91163	-2.66964	-2.74031	-2.86673	-2.79542	-2.71992	-2.6567	-2.60977	-2.6438	-2.74531	-2.79563	-2.81327
0	-2.80423	-2.67927	-2.58877	-2.52427	-2.60661	-2.79304	-2.79304	-2.86424	-2.86424	-2.86424	-2.67181	-2.54469	-2.50005	-2.49675	-2.55345	-2.61275	-2.77404	-2.7382	-2.66479	-2.76668	-2.83687	-2.6505	-2.80992	-2.86738	-2.73412	-2.81852	-2.81852	-2.81852	-2.77594	-2.63285	-2.60427	-2.62887	-2.6777	-2.72815	-2.66667	-2.69634	-2.69634	-2.91168	-2.6691	-2.73903	-2.86542	-2.79486	-2.71969	-2.65611	-2.60887	-2.6428	-2.74435	-2.79476	-2.81222
0	-2.80466	-2.67977	-2.58865	-2.52366	-2.60618	-2.7929	-2.7929	-2.86335	-2.86335	-2.86335	-2.6706	-2.54409	-2.49934	-2.49566	-2.55231	-2.61178	-2.77298	-2.73666	-2.66271	-2.76427	-2.83476	-2.64912	-2.80908	-2.86742	-2.73524	-2.81916	-2.81916	-2.81916	-2.7735	-2.63105	-2.60277	-2.62789	-2.6771	-2.72758	-2.66656	-2.69643	-2.69643	-2.91141	-2.66919	-2.73932	-2.86602	-2.79548	-2.71993	-2.65598	-2.60836	-2.64227	-2.74443	-2.79531	-2.81263
-1.95621	-2.04979	-2.15021	-2.26881	-2.35668	-2.40337	-2.45056	-2.13003	-2.11421	-2.26209	-2.2517	-2.31141	-2.34616	-2.30222	-2.37106	-2.36153	-2.21832	-2.2664	-2.29856	-2.32843	-2.34109	-2.24687	-2.21801	-2.32877	-2.35718	-2.28748	-2.18983	-2.28473	-2.30103	-2.09492	-2.02858	-2.15754	-2.37707	-2.37707	-2.37707	-2.35701	-2.37103	-2.50113	-2.50113	-2.50113	-2.52123	-2.32597	-2.3638	-2.41468	-2.33533	-2.32164	-2.3148	-2.24076	-2.20815	-2.21403
-1.97264	-2.06476	-2.16509	-2.28379	-2.37213	-2.41872	-2.46418	-2.14192	-2.12506	-2.27228	-2.26195	-2.32168	-2.35568	-2.31129	-2.38095	-2.37369	-2.23303	-2.28122	-2.3107	-2.339	-2.35352	-2.26172	-2.23362	-2.34459	-2.37252	-2.30176	-2.20458	-2.30039	-2.31545	-2.10815	-2.04244	-2.17154	-2.39122	-2.39122	-2.39122	-2.37442	-2.38892	-2.51941	-2.51941	-2.51941	-2.53832	-2.33959	-2.3758	-2.4284	-2.35049	-2.33593	-2.32838	-2.25445	-2.22154	-2.2279
-1.97421	-2.06516	-2.16383	-2.2816	-2.37	-2.41857	-2.46675	-2.146	-2.13053	-2.27842	-2.2654	-2.32229	-2.35731	-2.31447	-2.38374	-2.37574	-2.23464	-2.28394	-2.31546	-2.34334	-2.35595	-2.26368	-2.23628	-2.34814	-2.3765	-2.30491	-2.20665	-2.30339	-2.32043	-2.112	-2.04179	-2.1674	-2.38791	-2.38791	-2.38791	-2.37349	-2.38766	-2.52093	-2.52093	-2.52093	-2.54053	-2.34521	-2.38222	-2.43223	-2.35296	-2.33952	-2.333	-2.25866	-2.22474	-2.23042
-1.94727	-2.03922	-2.13947	-2.25837	-2.34714	-2.39406	-2.43864	-2.11473	-2.09821	-2.24699	-2.23644	-2.2955	-2.33089	-2.28874	-2.35948	-2.35186	-2.21084	-2.26012	-2.28996	-2.31653	-2.33038	-2.23908	-2.20967	-2.31884	-2.34728	-2.27753	-2.18036	-2.27719	-2.29352	-2.08553	-2.01829	-2.14619	-2.36496	-2.36496	-2.36496	-2.34367	-2.36117	-2.49533	-2.49533	-2.49533	-2.51436	-2.31766	-2.35099	-2.39905	-2.31993	-2.30825	-2.30365	-2.22973	-2.19572	-2.20079
-1.95106	-2.04405	-2.14505	-2.2647	-2.35329	-2.39854	-2.44262	-2.12089	-2.10711	-2.25705	-2.24631	-2.30598	-2.34225	-2.29842	-2.36658	-2.35763	-2.21436	-2.26118	-2.2927	-2.32321	-2.33752	-2.24443	-2.21522	-2.32557	-2.35294	-2.28044	-2.18104	-2.27708	-2.29538	-2.09027	-2.023	-2.15013	-2.37095	-2.37095	-2.37095	-2.35438	-2.36951	-2.50092	-2.50092	-2.50092	-2.52051	-2.32372	-2.35938	-2.41139	-2.33393	-2.3196	-2.31154	-2.23689	-2.20408	-2.211
-1.96305	-2.0537	-2.15198	-2.271	-2.36147	-2.40993	-2.45621	-2.13409	-2.11823	-2.26579	-2.25278	-2.3104	-2.34608	-2.30363	-2.37298	-2.36491	-2.22462	-2.27409	-2.30381	-2.33116	-2.34539	-2.25345	-2.22402	-2.33364	-2.36216	-2.29246	-2.19441	-2.29008	-2.30824	-2.10344	-2.03628	-2.16285	-2.38243	-2.38243	-2.38243	-2.36151	-2.37451	-2.50572	-2.50572	-2.50572	-2.52515	-2.32823	-2.3659	-2.41835	-2.33985	-2.32559	-2.31885	-2.2455	-2.21258	-2.21746
-1.9622	-2.05202	-2.14935	-2.26763	-2.35855	-2.40852	-2.4562	-2.13437	-2.11805	-2.2659	-2.25359	-2.31146	-2.3474	-2.30506	-2.37424	-2.36676	-2.22721	-2.27594	-2.3042	-2.33096	-2.34604	-2.2556	-2.22635	-2.33503	-2.36274	-2.29276	-2.19607	-2.29333	-2.30932	-2.0995	-2.03041	-2.15921	-2.38019	-2.38019	-2.38019	-2.36139	-2.37705	-2.51017	-2.51017	-2.51017	-2.53145	-2.33495	-2.37103	-2.42189	-2.34288	-2.32851	-2.32162	-2.24748	-2.21362	-2.21905
-1.96939	-2.05935	-2.15568	-2.27286	-2.36201	-2.40921	-2.45587	-2.13603	-2.12138	-2.26906	-2.25685	-2.31336	-2.34506	-2.30026	-2.37008	-2.36327	-2.22425	-2.27436	-2.3045	-2.3316	-2.34447	-2.25262	-2.22581	-2.33799	-2.3664	-2.29551	-2.19805	-2.29398	-2.30989	-2.10254	-2.03437	-2.16167	-2.38322	-2.38322	-2.38322	-2.36615	-2.38051	-2.51397	-2.51397	-2.51397	-2.53124	-2.33522	-2.37257	-2.42376	-2.34501	-2.33108	-2.3241	-2.2501	-2.21679	-2.22342
-1.97007	-2.06255	-2.16247	-2.28157	-2.36946	-2.41561	-2.46084	-2.13726	-2.12186	-2.27297	-2.26248	-2.31892	-2.35156	-2.30691	-2.37615	-2.36837	-2.22635	-2.27465	-2.30617	-2.33516	-2.34973	-2.25875	-2.23108	-2.34209	-2.37019	-2.29927	-2.20074	-2.2952	-2.31186	-2.10688	-2.0395	-2.16555	-2.385	-2.385	-2.385	-2.3632	-2.37772	-2.51157	-2.51157	-2.51157	-2.53318	-2.33656	-2.37323	-2.42394	-2.34511	-2.33172	-2.32557	-2.25216	-2.21856	-2.22382
-1.98435	-2.07604	-2.17431	-2.29064	-2.37774	-2.42587	-2.47441	-2.15329	-2.13636	-2.28379	-2.27283	-2.33201	-2.36694	-2.32307	-2.39221	-2.38448	-2.24479	-2.29611	-2.32731	-2.35451	-2.36839	-2.27611	-2.24579	-2.35474	-2.38239	-2.31134	-2.21337	-2.31008	-2.32844	-2.12387	-2.05735	-2.18411	-2.40311	-2.40311	-2.40311	-2.38115	-2.39558	-2.52876	-2.52876	-2.52876	-2.552	-2.35588	-2.39231	-2.44292	-2.36366	-2.34964	-2.34297	-2.26814	-2.23389	-2.24066
-2.02301	-2.11422	-2.21357	-2.33269	-2.42151	-2.46853	-2.51416	-2.19078	-2.17324	-2.32094	-2.30987	-2.36873	-2.40444	-2.36219	-2.43161	-2.42191	-2.27842	-2.32637	-2.35902	-2.39062	-2.40614	-2.31377	-2.28472	-2.39511	-2.42298	-2.35119	-2.25102	-2.34504	-2.36203	-2.15679	-2.09117	-2.22115	-2.44196	-2.44196	-2.44196	-2.42016	-2.43564	-2.56754	-2.56754	-2.56754	-2.58884	-2.39412	-2.43068	-2.47965	-2.39841	-2.38374	-2.37719	-2.30258	-2.26891	-2.27697
-2.05722	-2.15016	-2.24959	-2.36702	-2.45517	-2.50294	-2.54992	-2.22809	-2.21136	-2.35884	-2.34721	-2.40516	-2.44012	-2.39777	-2.46707	-2.45746	-2.31455	-2.36266	-2.39362	-2.42256	-2.43818	-2.34818	-2.31993	-2.43064	-2.46043	-2.39098	-2.29285	-2.38762	-2.40275	-2.19468	-2.12738	-2.25666	-2.47778	-2.47778	-2.47778	-2.45821	-2.47231	-2.60454	-2.60454	-2.60454	-2.62324	-2.42638	-2.4632	-2.51409	-2.43468	-2.42115	-2.41506	-2.34051	-2.30665	-2.31343
-1.97161	-2.0643	-2.16407	-2.2818	-2.37165	-2.42161	-2.46815	-2.14459	-2.12831	-2.2772	-2.26491	-2.32047	-2.35277	-2.30887	-2.38058	-2.37702	-2.23825	-2.28532	-2.31302	-2.33953	-2.35247	-2.25955	-2.23036	-2.34129	-2.37135	-2.30258	-2.20454	-2.29902	-2.31426	-2.10556	-2.03714	-2.16607	-2.38709	-2.38709	-2.38709	-2.36939	-2.38575	-2.51927	-2.51927	-2.51927	-2.53483	-2.33784	-2.37594	-2.42869	-2.35	-2.33534	-2.32814	-2.25482	-2.2233	-2.23071
-1.9703	-2.06103	-2.15999	-2.2788	-2.36792	-2.41498	-2.46126	-2.13982	-2.12411	-2.27351	-2.26387	-2.32185	-2.3545	-2.309	-2.37648	-2.36828	-2.22899	-2.27959	-2.31148	-2.34106	-2.35618	-2.26434	-2.23371	-2.34086	-2.36718	-2.29649	-2.19918	-2.29625	-2.31414	-2.1076	-2.03985	-2.16743	-2.38713	-2.38713	-2.38713	-2.36621	-2.38093	-2.51211	-2.51211	-2.51211	-2.53427	-2.33735	-2.37309	-2.42438	-2.34678	-2.33276	-2.32426	-2.24934	-2.21668	-2.22327
-1.97121	-2.06313	-2.16293	-2.2821	-2.37109	-2.41865	-2.46565	-2.14403	-2.12767	-2.27602	-2.26595	-2.32471	-2.3577	-2.31287	-2.38278	-2.37552	-2.23365	-2.28138	-2.31229	-2.34209	-2.35723	-2.26482	-2.23485	-2.3441	-2.37198	-2.30218	-2.20514	-2.30056	-2.31585	-2.10827	-2.04105	-2.1699	-2.39205	-2.39205	-2.39205	-2.37109	-2.38696	-2.52044	-2.52044	-2.52044	-2.53687	-2.33978	-2.37707	-2.42808	-2.34825	-2.33419	-2.32789	-2.25374	-2.22019	-2.22639
-2.49792	-2.44441	-2.42899	-2.38384	-2.30959	-2.41637	-2.52456	-2.34316	-2.42301	-2.42301	-2.5143	-2.26595	-2.19564	-2.25004	-2.46442	-2.50291	-2.46291	-2.48476	-2.5798	-2.5798	-2.48007	-2.38191	-2.25486	-2.20774	-2.31099	-2.41673	-2.42265	-2.54861	-2.54861	-2.36623	-2.31316	-2.37341	-2.52228	-2.61058	-2.40032	-2.44905	-2.44177	-2.30181	-2.27003	-2.44859	-2.44859	-2.60207	-2.37973	-2.48008	-2.5335	-2.40778	-2.3873	-2.42128	-2.58385	-2.58385
-2.4657	-2.41381	-2.4003	-2.35657	-2.28268	-2.38873	-2.49537	-2.31183	-2.38992	-2.38992	-2.48141	-2.23288	-2.16347	-2.22097	-2.43852	-2.47767	-2.43541	-2.4538	-2.54682	-2.54682	-2.44791	-2.34991	-2.22325	-2.17602	-2.27832	-2.38356	-2.38876	-2.51252	-2.51252	-2.33024	-2.28164	-2.34466	-2.49183	-2.57654	-2.36553	-2.41634	-2.41056	-2.27028	-2.23773	-2.41692	-2.41692	-2.57295	-2.34939	-2.44775	-2.50132	-2.37764	-2.35829	-2.39097	-2.55019	-2.55019
-2.46411	-2.40988	-2.3947	-2.35186	-2.27935	-2.38691	-2.49568	-2.31387	-2.3926	-2.3926	-2.4812	-2.23025	-2.15946	-2.21673	-2.43437	-2.47348	-2.43227	-2.45346	-2.54901	-2.54901	-2.45179	-2.35313	-2.22392	-2.17543	-2.27813	-2.38322	-2.3883	-2.51287	-2.51287	-2.3309	-2.28036	-2.34248	-2.49114	-2.57724	-2.36532	-2.41505	-2.40957	-2.26955	-2.23704	-2.41557	-2.41557	-2.56961	-2.3462	-2.44484	-2.49856	-2.37476	-2.3557	-2.38942	-2.55027	-2.55027
-2.45718	-2.40563	-2.39152	-2.3462	-2.27062	-2.37697	-2.48558	-2.30238	-2.37875	-2.37875	-2.47059	-2.22096	-2.14993	-2.20754	-2.42582	-2.46457	-2.42224	-2.44229	-2.53649	-2.53649	-2.43591	-2.33846	-2.21209	-2.16545	-2.26914	-2.37516	-2.3813	-2.50703	-2.50703	-2.32368	-2.27178	-2.33291	-2.48074	-2.56685	-2.3551	-2.40404	-2.39865	-2.26067	-2.22971	-2.40824	-2.40824	-2.56145	-2.33805	-2.43729	-2.49179	-2.36901	-2.35038	-2.38378	-2.545	-2.545
-2.45652	-2.4037	-2.38983	-2.34533	-2.27033	-2.37684	-2.48592	-2.3049	-2.38398	-2.38398	-2.47235	-2.22359	-2.15413	-2.20958	-2.42485	-2.46351	-2.42264	-2.44366	-2.53822	-2.53822	-2.43998	-2.34252	-2.21537	-2.16957	-2.27431	-2.37995	-2.38492	-2.50944	-2.50944	-2.32592	-2.27713	-2.34142	-2.49012	-2.57517	-2.36189	-2.40982	-2.40418	-2.26569	-2.23314	-2.41062	-2.41062	-2.56508	-2.34182	-2.44059	-2.49398	-2.36969	-2.35046	-2.38433	-2.5452	-2.5452
-2.45152	-2.3975	-2.38409	-2.34134	-2.2689	-2.37719	-2.48545	-2.30191	-2.3798	-2.3798	-2.47039	-2.21943	-2.14732	-2.2029	-2.41968	-2.45874	-2.41726	-2.43736	-2.53153	-2.53153	-2.43454	-2.33776	-2.21019	-2.16269	-2.26693	-2.37383	-2.37924	-2.50302	-2.50302	-2.31806	-2.26692	-2.32946	-2.47824	-2.56507	-2.3538	-2.40248	-2.39612	-2.25728	-2.2266	-2.40617	-2.40617	-2.55709	-2.33202	-2.4313	-2.48596	-2.36249	-2.34352	-2.37685	-2.53733	-2.53733
-2.44001	-2.38792	-2.37472	-2.33181	-2.25769	-2.36425	-2.47294	-2.29034	-2.36809	-2.36809	-2.45853	-2.20849	-2.13805	-2.19528	-2.41332	-2.45291	-2.41077	-2.43032	-2.52546	-2.52546	-2.42976	-2.3303	-2.20027	-2.15327	-2.25874	-2.36462	-2.36911	-2.494	-2.494	-2.31038	-2.25915	-2.32101	-2.46914	-2.55561	-2.34405	-2.39329	-2.38855	-2.25055	-2.21874	-2.39675	-2.39675	-2.55191	-2.33036	-2.42968	-2.4817	-2.3563	-2.33756	-2.37195	-2.53317	-2.53317
-2.43121	-2.37928	-2.36468	-2.31924	-2.24286	-2.34806	-2.4568	-2.27611	-2.35618	-2.35618	-2.4468	-2.19602	-2.12437	-2.1807	-2.39805	-2.43637	-2.39347	-2.41336	-2.50818	-2.50818	-2.41027	-2.3129	-2.1859	-2.13961	-2.24365	-2.34917	-2.3553	-2.48219	-2.48219	-2.29859	-2.24524	-2.30605	-2.45386	-2.53968	-2.32861	-2.37889	-2.37401	-2.23585	-2.20491	-2.38348	-2.38348	-2.53581	-2.31283	-2.41186	-2.46534	-2.34169	-2.32361	-2.35823	-2.51948	-2.51948
-2.43823	-2.38605	-2.37183	-2.32787	-2.25506	-2.36278	-2.47001	-2.2855	-2.36325	-2.36325	-2.45606	-2.20676	-2.13576	-2.19099	-2.40611	-2.44363	-2.40192	-2.42274	-2.5179	-2.5179	-2.42213	-2.32624	-2.19911	-2.15028	-2.25198	-2.35725	-2.36384	-2.49046	-2.49046	-2.30907	-2.25888	-2.32132	-2.46845	-2.55242	-2.33898	-2.38778	-2.3834	-2.24593	-2.21365	-2.39023	-2.39023	-2.54638	-2.32586	-2.42555	-2.47787	-2.35236	-2.3333	-2.3679	-2.52921	-2.52921
-2.44911	-2.39576	-2.38034	-2.33411	-2.2585	-2.36678	-2.47846	-2.29765	-2.37483	-2.37483	-2.46398	-2.2151	-2.14502	-2.20089	-2.41682	-2.45582	-2.41483	-2.43508	-2.52962	-2.52962	-2.43308	-2.33405	-2.20518	-2.15776	-2.26068	-2.36527	-2.3705	-2.49612	-2.49612	-2.31294	-2.26271	-2.32517	-2.47272	-2.55915	-2.34805	-2.39657	-2.39037	-2.25137	-2.21956	-2.39816	-2.39816	-2.55115	-2.32872	-2.42854	-2.48182	-2.35706	-2.33838	-2.37388	-2.53638	-2.53638
-2.44911	-2.39576	-2.38034	-2.33411	-2.2585	-2.36678	-2.47846	-2.29765	-2.37483	-2.37483	-2.46398	-2.2151	-2.14502	-2.20089	-2.41682	-2.45582	-2.41483	-2.43508	-2.52962	-2.52962	-2.43308	-2.33405	-2.20518	-2.15776	-2.26068	-2.36527	-2.3705	-2.49612	-2.49612	-2.31294	-2.26271	-2.32517	-2.47272	-2.55915	-2.34805	-2.39657	-2.39037	-2.25137	-2.21956	-2.39816	-2.39816	-2.55115	-2.32872	-2.42854	-2.48182	-2.35706	-2.33838	-2.37388	-2.53638	-2.53638
-2.44117	-2.38906	-2.37513	-2.33034	-2.25566	-2.36205	-2.46976	-2.28704	-2.3648	-2.3648	-2.4547	-2.20559	-2.1351	-2.19079	-2.40636	-2.44371	-2.40235	-2.42553	-2.5227	-2.5227	-2.42293	-2.3235	-2.19518	-2.14714	-2.24934	-2.35525	-2.36262	-2.4886	-2.4886	-2.30376	-2.25216	-2.31426	-2.46364	-2.55144	-2.3402	-2.38857	-2.38262	-2.24377	-2.21134	-2.38968	-2.38968	-2.54545	-2.32234	-2.4203	-2.47297	-2.34935	-2.33145	-2.36658	-2.52868	-2.52868
-1.94413	-2.03552	-2.13294	-2.24963	-2.33798	-2.38747	-2.43625	-2.1141	-2.09648	-2.24435	-2.23378	-2.29275	-2.3279	-2.28387	-2.35096	-2.34185	-2.20178	-2.25026	-2.27866	-2.30626	-2.32109	-2.22892	-2.19946	-2.30928	-2.33704	-2.26661	-2.16916	-2.26526	-2.28158	-2.0729	-2.00221	-2.12807	-2.34893	-2.34893	-2.34893	-2.33391	-2.3503	-2.48192	-2.48192	-2.48192	-2.50259	-2.30652	-2.34259	-2.39225	-2.31222	-2.29844	-2.29274	-2.21934	-2.18524	-2.18975
-1.94488	-2.03585	-2.13355	-2.25061	-2.3391	-2.38654	-2.43269	-2.11126	-2.09563	-2.24254	-2.2297	-2.28729	-2.32158	-2.27905	-2.35042	-2.34391	-2.20282	-2.24997	-2.27878	-2.30729	-2.3226	-2.23074	-2.20127	-2.31165	-2.34086	-2.27106	-2.17294	-2.26785	-2.28396	-2.07672	-2.00815	-2.13554	-2.35561	-2.35561	-2.35561	-2.33528	-2.34977	-2.48102	-2.48102	-2.48102	-2.50263	-2.30697	-2.34247	-2.39249	-2.3144	-2.30093	-2.29381	-2.21959	-2.18612	-2.19188
-1.94446	-2.03677	-2.13445	-2.25022	-2.33785	-2.38629	-2.43519	-2.11576	-2.10023	-2.24702	-2.23443	-2.29187	-2.32551	-2.28149	-2.35063	-2.3436	-2.20441	-2.25323	-2.28193	-2.30955	-2.32424	-2.2318	-2.20206	-2.31232	-2.34072	-2.27043	-2.17293	-2.26784	-2.28226	-2.07387	-2.00621	-2.13533	-2.35784	-2.35784	-2.35784	-2.33791	-2.35136	-2.48273	-2.48273	-2.48273	-2.49772	-2.3019	-2.34012	-2.39265	-2.31409	-2.29931	-2.29153	-2.21706	-2.18434	-2.19194
-2.38847	-2.33544	-2.31956	-2.27241	-2.19711	-2.30657	-2.41885	-2.2388	-2.31739	-2.31739	-2.40584	-2.15661	-2.08645	-2.14213	-2.35827	-2.39692	-2.35382	-2.37158	-2.46497	-2.46497	-2.36664	-2.26967	-2.14361	-2.09765	-2.20174	-2.30751	-2.31285	-2.43715	-2.43715	-2.25345	-2.20447	-2.267	-2.41396	-2.49914	-2.28653	-2.33556	-2.33176	-2.19433	-2.16224	-2.34053	-2.34053	-2.49612	-2.27312	-2.37121	-2.42404	-2.30008	-2.28138	-2.31648	-2.47924	-2.47924
-2.38697	-2.33468	-2.31996	-2.27487	-2.20083	-2.30855	-2.41713	-2.23435	-2.31297	-2.31297	-2.40566	-2.15689	-2.08668	-2.14157	-2.3553	-2.39235	-2.351	-2.37259	-2.47019	-2.47019	-2.37603	-2.27641	-2.14662	-2.09848	-2.20239	-2.30778	-2.31172	-2.4349	-2.4349	-2.25084	-2.20155	-2.26531	-2.41557	-2.50313	-2.29048	-2.33708	-2.32971	-2.19072	-2.16002	-2.34038	-2.34038	-2.49561	-2.27158	-2.36875	-2.42086	-2.29752	-2.28045	-2.31574	-2.4769	-2.4769
-2.49023	-2.43784	-2.42432	-2.38007	-2.30582	-2.41225	-2.51907	-2.33583	-2.41457	-2.41457	-2.50612	-2.25743	-2.18643	-2.24236	-2.46047	-2.50116	-2.45971	-2.47753	-2.56889	-2.56889	-2.47028	-2.37296	-2.24531	-2.19835	-2.30239	-2.40774	-2.41218	-2.53709	-2.53709	-2.35513	-2.30405	-2.36523	-2.5117	-2.59759	-2.38811	-2.43912	-2.43324	-2.29349	-2.2618	-2.4408	-2.4408	-2.59304	-2.36897	-2.46726	-2.52069	-2.3978	-2.38064	-2.41646	-2.57886	-2.57886
-2.40779	-2.35589	-2.34136	-2.29744	-2.2233	-2.32843	-2.43664	-2.25699	-2.33636	-2.33636	-2.42478	-2.17576	-2.10542	-2.16096	-2.37718	-2.41689	-2.37685	-2.39774	-2.49149	-2.49149	-2.39529	-2.29872	-2.16962	-2.11973	-2.2214	-2.32621	-2.33248	-2.45972	-2.45972	-2.27691	-2.22448	-2.28694	-2.43665	-2.52289	-2.31014	-2.35903	-2.35472	-2.21768	-2.18728	-2.36667	-2.36667	-2.52045	-2.29654	-2.39529	-2.44863	-2.32368	-2.30388	-2.33781	-2.4992	-2.4992
-2.41607	-2.36103	-2.34719	-2.3043	-2.22924	-2.33486	-2.44535	-2.2676	-2.34834	-2.34834	-2.43111	-2.17824	-2.10891	-2.16867	-2.38761	-2.42749	-2.38677	-2.40691	-2.50009	-2.50009	-2.40093	-2.30427	-2.17692	-2.12888	-2.23198	-2.33805	-2.34379	-2.46807	-2.46807	-2.28408	-2.23469	-2.29763	-2.44603	-2.53145	-2.31834	-2.36759	-2.36355	-2.2259	-2.19455	-2.37212	-2.37212	-2.5258	-2.30399	-2.40206	-2.45362	-2.3283	-2.3091	-2.34411	-2.50688	-2.50688
-2.4677	-2.41556	-2.40107	-2.35627	-2.28201	-2.38889	-2.49669	-2.31378	-2.39188	-2.39188	-2.48223	-2.2342	-2.16557	-2.22172	-2.43604	-2.47344	-2.43241	-2.4528	-2.54613	-2.54613	-2.44938	-2.35262	-2.22438	-2.17717	-2.28034	-2.38376	-2.38827	-2.51552	-2.51552	-2.33477	-2.28161	-2.3421	-2.49021	-2.57696	-2.36547	-2.41463	-2.40906	-2.26947	-2.23737	-2.41764	-2.41764	-2.57406	-2.34927	-2.4467	-2.49977	-2.37619	-2.35744	-2.39069	-2.55063	-2.55063
-1.02967	-1.01303	-0.98272	-0.9894	-1.03763	-1.10453	-1.15361	-1.15707	-1.14125	-1.11242	-1.04195	-0.97091	-0.94265	-0.9606	-1.00943	-1.05833	-1.10579	-1.15009	-1.14638	-1.10973	-1.08757	-1.06846	-1.03902	-1.01347	-1.00079	-1.00279	-1.00941	-1.02197	-1.04983	-1.07254	-1.0786	-1.08166	-1.07834	-1.07044	-1.06918	-1.06904	-1.07289	-1.08342	-1.09868	-1.11628	-1.12224	-1.11495	-1.10586	-1.08928	-1.06506	-1.04951	-1.03552	-1.01787	-1.01491	-1.02776
-1.03226	-1.0128	-0.98078	-0.98843	-1.03967	-1.10816	-1.15616	-1.15757	-1.14016	-1.1101	-1.03817	-0.96704	-0.94112	-0.96056	-1.00747	-1.05253	-1.09627	-1.13887	-1.13725	-1.10562	-1.08759	-1.06939	-1.03951	-1.01344	-0.99948	-1	-1.00507	-1.0164	-1.0445	-1.06804	-1.07362	-1.07536	-1.07264	-1.06807	-1.07023	-1.07159	-1.07483	-1.08314	-1.09577	-1.1122	-1.11859	-1.11141	-1.10199	-1.08575	-1.06179	-1.04605	-1.03158	-1.01401	-1.01288	-1.02741
-1.02603	-1.0083	-0.97939	-0.98752	-1.03515	-1.10079	-1.15054	-1.15497	-1.13736	-1.10687	-1.0365	-0.96505	-0.93642	-0.95457	-1.00277	-1.05016	-1.09668	-1.14204	-1.14068	-1.10602	-1.08446	-1.06481	-1.03598	-1.01148	-0.99731	-0.9972	-1.0035	-1.0165	-1.04479	-1.06807	-1.07448	-1.07708	-1.07345	-1.06709	-1.06804	-1.06923	-1.07405	-1.0838	-1.09549	-1.11032	-1.11623	-1.10985	-1.10207	-1.08673	-1.06182	-1.0443	-1.02936	-1.01134	-1.0075	-1.01999
-1.02039	-1.00361	-0.97289	-0.97968	-1.02955	-1.09804	-1.14834	-1.15262	-1.1355	-1.10336	-1.03081	-0.96134	-0.93506	-0.95124	-0.99607	-1.04241	-1.09	-1.13651	-1.13606	-1.10289	-1.08213	-1.06124	-1.02995	-1.00361	-0.99005	-0.99235	-0.99923	-1.00987	-1.03589	-1.05911	-1.06706	-1.07144	-1.06843	-1.0607	-1.05989	-1.06105	-1.06714	-1.07884	-1.09256	-1.10759	-1.1124	-1.10537	-1.09656	-1.08004	-1.05519	-1.03846	-1.02481	-1.0087	-1.00598	-1.01857
-1.03166	-1.01387	-0.98553	-0.99263	-1.0403	-1.10778	-1.1571	-1.15904	-1.14128	-1.11218	-1.0423	-0.97075	-0.94133	-0.95907	-1.00843	-1.05687	-1.10323	-1.14807	-1.14627	-1.11042	-1.08777	-1.06886	-1.0408	-1.01621	-1.00254	-1.0027	-1.00832	-1.01991	-1.04663	-1.07004	-1.07769	-1.08029	-1.07608	-1.07003	-1.07128	-1.07234	-1.07762	-1.08813	-1.09994	-1.11529	-1.12334	-1.11851	-1.10966	-1.09227	-1.06629	-1.04843	-1.03297	-1.0153	-1.01307	-1.02607
-1.033	-1.01362	-0.98126	-0.9897	-1.04108	-1.1086	-1.15712	-1.1604	-1.14312	-1.1128	-1.04287	-0.97368	-0.9469	-0.96398	-1.01009	-1.0564	-1.10124	-1.14424	-1.14276	-1.11017	-1.09022	-1.07116	-1.04233	-1.01785	-1.00475	-1.00517	-1.00942	-1.01963	-1.04647	-1.06961	-1.07669	-1.08086	-1.08006	-1.07539	-1.07433	-1.07222	-1.07572	-1.08652	-1.10043	-1.11676	-1.12299	-1.11653	-1.10853	-1.0936	-1.07002	-1.0533	-1.03723	-1.01673	-1.0113	-1.02398
-1.03322	-1.01433	-0.98258	-0.98879	-1.03709	-1.10306	-1.15038	-1.15188	-1.13441	-1.1059	-1.03746	-0.96809	-0.94047	-0.95785	-1.00489	-1.05244	-1.10019	-1.14529	-1.14212	-1.1068	-1.08559	-1.06551	-1.03523	-1.00958	-0.99612	-0.99784	-1.00531	-1.01807	-1.04431	-1.0647	-1.06976	-1.07363	-1.0721	-1.06698	-1.06853	-1.06899	-1.07139	-1.08007	-1.09355	-1.11004	-1.11602	-1.10837	-1.09867	-1.08354	-1.06059	-1.04341	-1.0271	-1.00895	-1.00746	-1.02191
-1.0395	-1.02272	-0.993	-0.99966	-1.04893	-1.11777	-1.16775	-1.1703	-1.1528	-1.12295	-1.05181	-0.98004	-0.95117	-0.96818	-1.01637	-1.06531	-1.11215	-1.1556	-1.15237	-1.1175	-1.09676	-1.07736	-1.04766	-1.02277	-1.00977	-1.01124	-1.01767	-1.02958	-1.05763	-1.08166	-1.08799	-1.08916	-1.08417	-1.0778	-1.0799	-1.08219	-1.08696	-1.09669	-1.10971	-1.12519	-1.12986	-1.12126	-1.11078	-1.09411	-1.07037	-1.05459	-1.04028	-1.02202	-1.01825	-1.03141
-1.05019	-1.03199	-1.00162	-1.00769	-1.05352	-1.11844	-1.16918	-1.17524	-1.15917	-1.12978	-1.05989	-0.989	-0.96081	-0.97866	-1.0271	-1.07561	-1.12269	-1.16883	-1.16845	-1.13246	-1.10829	-1.0875	-1.0586	-1.03374	-1.01784	-1.01539	-1.022	-1.03709	-1.06524	-1.0869	-1.09297	-1.09665	-1.09399	-1.08685	-1.08615	-1.08709	-1.09219	-1.10123	-1.11263	-1.12844	-1.1356	-1.12952	-1.12068	-1.10449	-1.07941	-1.06141	-1.04618	-1.02869	-1.02595	-1.03934
-1.05806	-1.04229	-1.01465	-1.02271	-1.07073	-1.13566	-1.18189	-1.18398	-1.16863	-1.14089	-1.07095	-1.00009	-0.97199	-0.98891	-1.03525	-1.08141	-1.12795	-1.17475	-1.17462	-1.13947	-1.1167	-1.09666	-1.06794	-1.04359	-1.03008	-1.03062	-1.0367	-1.04892	-1.07648	-1.09881	-1.10359	-1.10518	-1.10247	-1.09793	-1.09969	-1.09966	-1.10218	-1.11046	-1.12226	-1.13816	-1.1452	-1.1395	-1.13139	-1.11502	-1.09023	-1.07433	-1.06048	-1.04226	-1.03784	-1.0497
-1.07111	-1.05197	-1.02109	-1.0295	-1.07844	-1.14483	-1.19435	-1.19778	-1.18061	-1.15138	-1.0816	-1.01063	-0.98132	-0.99787	-1.04605	-1.0949	-1.14231	-1.18834	-1.1885	-1.15351	-1.12903	-1.10824	-1.08004	-1.05496	-1.03994	-1.03938	-1.04504	-1.05773	-1.08567	-1.10826	-1.11487	-1.11869	-1.11548	-1.10771	-1.10703	-1.10787	-1.11266	-1.12316	-1.13831	-1.15637	-1.16117	-1.15069	-1.1398	-1.12408	-1.10083	-1.08502	-1.07018	-1.05196	-1.04933	-1.06307
-1.11195	-1.09304	-1.06337	-1.07199	-1.12145	-1.189	-1.23918	-1.24302	-1.22606	-1.19661	-1.12647	-1.05499	-1.0252	-1.04145	-1.08888	-1.13672	-1.18432	-1.23011	-1.22745	-1.1906	-1.16792	-1.14872	-1.12015	-1.09545	-1.08193	-1.08286	-1.08917	-1.10095	-1.12744	-1.14919	-1.15524	-1.15894	-1.15762	-1.15327	-1.15402	-1.154	-1.15825	-1.16801	-1.18061	-1.19646	-1.20188	-1.1933	-1.1827	-1.16564	-1.14156	-1.12707	-1.11464	-1.0972	-1.09332	-1.10566
-1.04412	-1.02618	-0.99578	-1.00262	-1.04987	-1.11564	-1.16505	-1.1693	-1.1541	-1.12675	-1.05731	-0.98523	-0.95496	-0.97183	-1.02129	-1.07053	-1.11616	-1.15911	-1.15609	-1.11944	-1.09585	-1.07622	-1.04815	-1.02329	-1.00929	-1.01078	-1.01775	-1.02974	-1.05696	-1.07905	-1.08415	-1.08697	-1.08441	-1.07786	-1.07718	-1.07648	-1.08069	-1.09179	-1.10622	-1.12375	-1.13073	-1.12309	-1.11269	-1.09553	-1.07071	-1.05434	-1.04025	-1.02302	-1.02033	-1.0329
-1.0376	-1.01943	-0.98899	-0.99521	-1.04319	-1.10985	-1.15778	-1.1603	-1.14466	-1.11697	-1.04696	-0.97474	-0.94549	-0.96356	-1.01252	-1.06066	-1.1072	-1.15201	-1.14959	-1.11352	-1.09155	-1.07295	-1.04485	-1.01984	-1.00569	-1.00687	-1.01408	-1.02651	-1.05335	-1.07553	-1.08144	-1.08348	-1.07941	-1.07291	-1.07366	-1.07416	-1.07745	-1.08589	-1.09819	-1.11509	-1.12211	-1.11366	-1.10177	-1.08473	-1.06221	-1.04827	-1.03499	-1.01732	-1.0149	-1.02867
-1.03354	-1.0156	-0.98538	-0.99308	-1.04184	-1.10752	-1.15439	-1.15658	-1.14175	-1.11628	-1.04899	-0.97855	-0.94938	-0.96587	-1.01283	-1.06003	-1.10595	-1.15044	-1.14965	-1.1152	-1.09216	-1.07116	-1.04109	-1.01599	-1.00378	-1.00664	-1.01443	-1.02711	-1.05405	-1.07599	-1.08082	-1.08187	-1.07824	-1.07226	-1.07203	-1.07128	-1.07498	-1.08541	-1.09909	-1.1154	-1.12178	-1.11497	-1.10609	-1.0906	-1.06739	-1.05169	-1.03698	-1.01895	-1.01596	-1.02808
-1.0058	-0.99008	-0.95893	-0.96452	-1.0135	-1.08075	-1.12917	-1.13246	-1.11643	-1.0873	-1.0171	-0.94679	-0.91905	-0.93619	-0.98281	-1.02992	-1.07729	-1.12286	-1.1212	-1.08643	-1.06475	-1.04565	-1.01709	-0.9918	-0.97804	-0.97946	-0.9856	-0.9977	-1.02679	-1.05054	-1.05496	-1.05563	-1.05197	-1.04647	-1.04812	-1.04856	-1.05149	-1.06167	-1.07737	-1.09621	-1.103	-1.09442	-1.08319	-1.06586	-1.04194	-1.0266	-1.01251	-0.9943	-0.98984	-1.0008
-1.00771	-0.99255	-0.964	-0.97264	-1.02242	-1.08938	-1.13715	-1.13903	-1.12219	-1.0928	-1.02185	-0.95054	-0.92151	-0.93779	-0.98602	-1.03577	-1.08405	-1.12979	-1.12787	-1.09091	-1.06647	-1.04591	-1.01765	-0.99405	-0.98088	-0.98133	-0.98758	-0.99983	-1.02728	-1.05056	-1.05679	-1.05869	-1.0551	-1.04878	-1.04822	-1.04757	-1.052	-1.06331	-1.07822	-1.09614	-1.10338	-1.09587	-1.08588	-1.07061	-1.04742	-1.02964	-1.0125	-0.9933	-0.99046	-1.00444
-1.008	-0.98957	-0.95759	-0.96375	-1.01319	-1.08169	-1.13183	-1.13516	-1.11752	-1.08756	-1.01787	-0.94826	-0.92085	-0.93724	-0.98193	-1.02679	-1.0737	-1.12183	-1.12268	-1.08821	-1.06628	-1.04659	-1.01705	-0.99268	-0.98162	-0.98364	-0.98727	-0.99562	-1.0215	-1.04516	-1.05258	-1.05636	-1.05452	-1.04919	-1.04939	-1.04884	-1.05306	-1.0647	-1.07913	-1.09475	-1.09901	-1.09047	-1.08107	-1.06431	-1.03951	-1.02401	-1.00984	-0.99184	-0.98983	-1.00334
-1.94883	-2.04101	-2.14177	-2.26135	-2.3506	-2.39859	-2.44484	-2.12233	-2.10608	-2.25376	-2.24279	-2.30253	-2.33711	-2.29335	-2.36412	-2.35697	-2.21528	-2.26283	-2.29122	-2.31808	-2.3328	-2.24187	-2.21275	-2.32178	-2.34999	-2.2808	-2.18325	-2.27869	-2.29688	-2.09188	-2.02193	-2.1447	-2.3638	-2.3638	-2.3638	-2.34887	-2.36318	-2.49677	-2.49677	-2.49677	-2.51691	-2.32028	-2.35703	-2.40763	-2.32918	-2.3158	-2.30716	-2.23003	-2.19589	-2.20323
-2.0303	-2.1208	-2.21885	-2.33687	-2.42705	-2.47649	-2.52353	-2.20207	-2.18669	-2.33357	-2.31955	-2.37685	-2.41284	-2.37092	-2.43964	-2.4298	-2.28846	-2.33833	-2.36945	-2.39694	-2.40914	-2.31631	-2.28852	-2.39996	-2.42834	-2.35678	-2.25765	-2.3535	-2.37132	-2.16563	-2.09845	-2.22609	-2.4468	-2.4468	-2.4468	-2.42815	-2.44042	-2.5704	-2.5704	-2.5704	-2.59173	-2.39602	-2.43342	-2.48516	-2.40633	-2.39227	-2.38586	-2.31157	-2.27721	-2.28211
-2.00969	-2.09977	-2.19865	-2.31823	-2.40915	-2.45973	-2.50904	-2.1883	-2.17162	-2.31813	-2.30547	-2.36329	-2.39778	-2.35456	-2.42404	-2.41468	-2.27097	-2.31884	-2.35159	-2.38207	-2.39601	-2.30328	-2.27477	-2.38579	-2.41376	-2.34178	-2.24324	-2.34026	-2.35819	-2.1511	-2.08254	-2.21034	-2.43174	-2.43174	-2.43174	-2.41262	-2.42672	-2.55913	-2.55913	-2.55913	-2.57673	-2.38105	-2.41909	-2.46977	-2.39018	-2.3769	-2.3708	-2.29635	-2.26214	-2.26756
-1.96056	-2.05339	-2.15401	-2.27267	-2.36295	-2.41307	-2.4608	-2.13859	-2.12161	-2.26906	-2.25776	-2.31575	-2.34872	-2.30383	-2.37337	-2.36595	-2.22393	-2.27109	-2.30225	-2.3333	-2.3485	-2.25528	-2.22588	-2.33713	-2.3661	-2.29439	-2.19514	-2.29286	-2.31275	-2.10658	-2.03749	-2.16405	-2.3839	-2.3839	-2.3839	-2.3642	-2.37844	-2.51137	-2.51137	-2.51137	-2.53036	-2.3338	-2.37008	-2.42102	-2.34287	-2.32933	-2.32194	-2.24647	-2.21217	-2.21933
-1.93443	-2.02531	-2.12342	-2.24226	-2.33217	-2.37982	-2.42601	-2.10393	-2.08762	-2.23698	-2.22815	-2.28754	-2.32146	-2.2765	-2.34372	-2.33443	-2.19267	-2.24034	-2.27126	-2.30128	-2.31661	-2.22568	-2.19667	-2.30482	-2.33114	-2.26049	-2.16314	-2.25914	-2.27673	-2.0713	-2.00437	-2.13245	-2.35168	-2.35168	-2.35168	-2.32958	-2.34372	-2.47565	-2.47565	-2.47565	-2.49806	-2.30168	-2.33652	-2.38605	-2.30827	-2.29595	-2.28933	-2.21501	-2.18265	-2.19038
-1.97249	-2.06409	-2.16402	-2.28161	-2.36973	-2.41848	-2.46607	-2.14309	-2.12454	-2.27124	-2.26055	-2.32076	-2.35678	-2.31316	-2.38147	-2.37348	-2.23379	-2.28277	-2.31096	-2.33676	-2.3498	-2.2571	-2.2273	-2.33753	-2.36699	-2.29755	-2.19967	-2.29449	-2.31026	-2.10349	-2.03606	-2.16418	-2.38542	-2.38542	-2.38542	-2.36789	-2.38182	-2.51371	-2.51371	-2.51371	-2.53246	-2.33539	-2.37169	-2.42286	-2.34468	-2.33116	-2.32389	-2.24818	-2.21394	-2.22139
-1.92363	-2.01553	-2.11498	-2.23417	-2.32304	-2.36833	-2.41229	-2.09081	-2.07744	-2.22748	-2.21583	-2.27265	-2.30668	-2.26429	-2.33441	-2.32616	-2.18537	-2.23518	-2.26649	-2.29487	-2.30863	-2.21625	-2.18624	-2.29424	-2.32097	-2.25107	-2.15428	-2.2501	-2.2664	-2.06018	-1.99389	-2.1223	-2.34261	-2.34261	-2.34261	-2.32077	-2.3346	-2.46719	-2.46719	-2.46719	-2.49103	-2.29507	-2.33125	-2.38194	-2.3027	-2.28809	-2.28023	-2.20507	-2.17191	-2.17958
-1.98606	-2.07794	-2.17673	-2.29544	-2.38562	-2.43291	-2.47721	-2.15426	-2.1385	-2.28691	-2.27618	-2.3349	-2.36849	-2.32389	-2.3934	-2.38647	-2.24613	-2.2944	-2.32387	-2.35156	-2.36582	-2.27495	-2.2478	-2.35971	-2.38916	-2.31847	-2.21807	-2.31066	-2.32629	-2.12014	-2.05215	-2.17885	-2.39955	-2.39955	-2.39955	-2.38254	-2.39789	-2.52936	-2.52936	-2.52936	-2.55181	-2.35602	-2.39094	-2.44032	-2.36181	-2.34943	-2.34327	-2.26857	-2.23422	-2.24046
-1.98606	-2.07794	-2.17673	-2.29544	-2.38562	-2.43291	-2.47721	-2.15426	-2.1385	-2.28691	-2.27618	-2.3349	-2.36849	-2.32389	-2.3934	-2.38647	-2.24613	-2.2944	-2.32387	-2.35156	-2.36582	-2.27495	-2.2478	-2.35971	-2.38916	-2.31847	-2.21807	-2.31066	-2.32629	-2.12014	-2.05215	-2.17885	-2.39955	-2.39955	-2.39955	-2.38254	-2.39789	-2.52936	-2.52936	-2.52936	-2.55181	-2.35602	-2.39094	-2.44032	-2.36181	-2.34943	-2.34327	-2.26857	-2.23422	-2.24046
-1.96184	-2.05298	-2.14951	-2.26503	-2.35358	-2.40268	-2.45061	-2.12946	-2.11421	-2.26236	-2.24874	-2.30523	-2.34096	-2.29998	-2.37195	-2.36575	-2.22435	-2.27177	-2.30129	-2.32859	-2.34125	-2.24827	-2.21998	-2.33113	-2.35906	-2.28714	-2.18815	-2.28534	-2.30507	-2.09895	-2.02885	-2.15425	-2.3739	-2.3739	-2.3739	-2.3519	-2.3677	-2.50211	-2.50211	-2.50211	-2.52314	-2.32742	-2.36388	-2.41466	-2.33662	-2.32332	-2.31669	-2.24319	-2.2101	-2.21607
-1.94869	-2.04037	-2.14	-2.25852	-2.34644	-2.39338	-2.44038	-2.11972	-2.10524	-2.25442	-2.24257	-2.29845	-2.33093	-2.28821	-2.35907	-2.3508	-2.20797	-2.2551	-2.28606	-2.3159	-2.32981	-2.23675	-2.20809	-2.31873	-2.34735	-2.27818	-2.18116	-2.27634	-2.29216	-2.08652	-2.02063	-2.1471	-2.36539	-2.36539	-2.36539	-2.34584	-2.3602	-2.4923	-2.4923	-2.4923	-2.50967	-2.31454	-2.3527	-2.40405	-2.32523	-2.31256	-2.30675	-2.23265	-2.19987	-2.20749
-1.95198	-2.04377	-2.14163	-2.25972	-2.34926	-2.39675	-2.44173	-2.11834	-2.10189	-2.24983	-2.23851	-2.29743	-2.33228	-2.28868	-2.3583	-2.35093	-2.21001	-2.25835	-2.28852	-2.31736	-2.33307	-2.24243	-2.21283	-2.32072	-2.34719	-2.27631	-2.17935	-2.27691	-2.29397	-2.08539	-2.016	-2.14398	-2.36642	-2.36642	-2.36642	-2.35015	-2.36245	-2.49146	-2.49146	-2.49146	-2.51497	-2.31966	-2.35569	-2.40712	-2.32862	-2.3138	-2.30645	-2.23275	-2.19964	-2.20551
-1.8675	-1.9591	-2.05827	-2.17849	-2.26952	-2.317	-2.36246	-2.04	-2.0223	-2.16808	-2.15577	-2.21428	-2.24949	-2.20676	-2.27653	-2.26951	-2.13022	-2.18076	-2.21189	-2.23801	-2.24878	-2.15544	-2.12766	-2.24047	-2.26986	-2.19677	-2.09579	-2.19077	-2.20695	-2.00014	-1.9336	-2.06187	-2.2832	-2.2832	-2.2832	-2.26346	-2.27794	-2.41275	-2.41275	-2.41275	-2.43316	-2.23721	-2.27335	-2.32312	-2.24411	-2.2311	-2.22473	-2.15018	-2.11674	-2.12315
-1.90667	-1.99886	-2.09884	-2.21794	-2.30777	-2.35574	-2.40126	-2.07894	-2.06571	-2.21857	-2.20873	-2.26373	-2.29445	-2.24974	-2.31918	-2.31148	-2.17009	-2.21657	-2.24523	-2.27476	-2.29093	-2.19948	-2.17054	-2.28138	-2.3105	-2.24004	-2.14042	-2.23378	-2.24901	-2.04145	-1.97443	-2.10547	-2.32977	-2.32977	-2.32977	-2.3098	-2.32316	-2.45566	-2.45566	-2.45566	-2.47499	-2.28059	-2.31817	-2.3682	-2.28885	-2.27509	-2.26657	-2.18913	-2.15446	-2.16216
-1.91598	-2.00793	-2.1063	-2.22428	-2.3131	-2.36147	-2.40904	-2.08714	-2.07095	-2.21999	-2.20874	-2.26489	-2.29793	-2.25615	-2.32828	-2.32228	-2.183	-2.23245	-2.26227	-2.29018	-2.30399	-2.21153	-2.18283	-2.29234	-2.31876	-2.24716	-2.14805	-2.24304	-2.26102	-2.05517	-1.98694	-2.11482	-2.33605	-2.33605	-2.33605	-2.31385	-2.32874	-2.46082	-2.46082	-2.46082	-2.48199	-2.2868	-2.32456	-2.37756	-2.30054	-2.2859	-2.27641	-2.2008	-2.1683	-2.17647
[truncated: 1,764 more columns]
