# Supplementary material for: Classification of multicategory edible fungi based on the infrared spectra of caps and stalks
Source: PLoS One. 2020 Aug 24;15(8):e0238149. doi: 10.1371/journal.pone.0238149 (PMC7444812; doi:10.1371/journal.pone.0238149)
Supplement: S1 Data — (ZIP) [file pone.0238149.s001.zip › Data set/Wave number.xlsx]

## Sheet: Sheet1
10992.4	10988.6	10984.7	10980.9	10977	10973.2	10969.3	10965.4	10961.6	10957.7	10953.9	10950	10946.2	10942.3	10938.4	10934.6	10930.7	10926.9	10923	10919.2	10915.3	10911.5	10907.6	10903.7	10899.9	10896	10892.2	10888.3	10884.5	10880.6	10876.7	10872.9	10869	10865.2	10861.3	10857.5	10853.6	10849.7	10845.9	10842	10838.2	10834.3	10830.5	10826.6	10822.7	10818.9	10815	10811.2	10807.3	10803.5
[truncated: 1,764 more columns]

## Sheet: Sheet2
10992.4
10988.6
10984.7
10980.9
10977
10973.2
10969.3
10965.4
10961.6
10957.7
10953.9
10950
10946.2
10942.3
10938.4
10934.6
10930.7
10926.9
10923
10919.2
10915.3
10911.5
10907.6
10903.7
10899.9
10896
10892.2
10888.3
10884.5
10880.6
10876.7
10872.9
10869
10865.2
10861.3
10857.5
10853.6
10849.7
10845.9
10842
10838.2
10834.3
10830.5
10826.6
10822.7
10818.9
10815
10811.2
10807.3
10803.5
10799.6
10795.7
10791.9
10788
10784.2
10780.3
10776.5
10772.6
10768.7
10764.9
10761
10757.2
10753.3
10749.5
10745.6
10741.7
10737.9
10734
10730.2
10726.3
10722.5
10718.6
10714.7
10710.9
10707
10703.2
10699.3
10695.5
10691.6
10687.7
10683.9
10680
10676.2
10672.3
10668.5
10664.6
10660.7
10656.9
10653
10649.2
10645.3
10641.5
10637.6
10633.7
10629.9
10626
10622.2
10618.3
10614.5
10610.6
10606.7
10602.9
10599
10595.2
10591.3
10587.5
10583.6
10579.7
10575.9
10572
10568.2
10564.3
10560.5
10556.6
10552.7
10548.9
10545
10541.2
10537.3
10533.5
10529.6
10525.8
10521.9
10518
10514.2
10510.3
10506.5
10502.6
10498.8
10494.9
10491
10487.2
10483.3
10479.5
10475.6
10471.8
10467.9
10464
10460.2
10456.3
10452.5
10448.6
10444.8
10440.9
10437
10433.2
10429.3
10425.5
10421.6
10417.8
10413.9
10410
10406.2
10402.3
10398.5
10394.6
10390.8
10386.9
10383
10379.2
10375.3
10371.5
10367.6
10363.8
10359.9
10356
10352.2
10348.3
10344.5
10340.6
10336.8
10332.9
10329
10325.2
10321.3
10317.5
10313.6
10309.8
10305.9
10302
10298.2
10294.3
10290.5
10286.6
10282.8
10278.9
10275
10271.2
10267.3
10263.5
10259.6
10255.8
10251.9
10248
10244.2
10240.3
10236.5
10232.6
10228.8
10224.9
10221
10217.2
10213.3
10209.5
10205.6
10201.8
10197.9
10194
10190.2
10186.3
10182.5
10178.6
10174.8
10170.9
10167
10163.2
10159.3
10155.5
10151.6
10147.8
10143.9
10140.1
10136.2
10132.3
10128.5
10124.6
10120.8
10116.9
10113.1
10109.2
10105.3
10101.5
10097.6
10093.8
10089.9
10086.1
10082.2
10078.3
10074.5
10070.6
10066.8
10062.9
10059.1
10055.2
10051.3
10047.5
10043.6
10039.8
10035.9
10032.1
10028.2
10024.3
10020.5
10016.6
10012.8
10008.9
10005.1
10001.2
9997.34
9993.48
9989.63
9985.77
9981.91
9978.06
9974.2
9970.34
9966.49
9962.63
9958.77
9954.91
9951.06
9947.2
9943.34
9939.49
9935.63
9931.77
9927.92
9924.06
9920.2
9916.34
9912.49
9908.63
9904.77
9900.92
9897.06
9893.2
9889.35
9885.49
9881.63
9877.77
9873.92
9870.06
9866.2
9862.35
9858.49
9854.63
9850.78
9846.92
9843.06
9839.2
9835.35
9831.49
9827.63
9823.78
9819.92
9816.06
9812.21
9808.35
9804.49
9800.63
9796.78
9792.92
9789.06
9785.21
9781.35
9777.49
9773.64
9769.78
9765.92
9762.06
9758.21
9754.35
9750.49
9746.64
9742.78
9738.92
9735.07
9731.21
9727.35
9723.49
9719.64
9715.78
9711.92
9708.07
9704.21
9700.35
9696.5
9692.64
9688.78
9684.92
9681.07
9677.21
9673.35
9669.5
9665.64
9661.78
9657.93
9654.07
9650.21
9646.35
9642.5
9638.64
9634.78
9630.93
9627.07
9623.21
9619.36
9615.5
9611.64
9607.78
9603.93
9600.07
9596.21
9592.36
9588.5
9584.64
9580.79
9576.93
9573.07
9569.21
9565.36
9561.5
9557.64
9553.79
9549.93
9546.07
9542.22
9538.36
9534.5
9530.64
9526.79
9522.93
9519.07
9515.22
9511.36
9507.5
9503.65
9499.79
9495.93
9492.07
9488.22
9484.36
9480.5
9476.65
9472.79
9468.93
9465.08
9461.22
9457.36
9453.5
9449.65
9445.79
9441.93
9438.08
9434.22
9430.36
9426.51
9422.65
9418.79
9414.93
9411.08
9407.22
9403.36
9399.51
9395.65
9391.79
9387.94
9384.08
9380.22
9376.36
9372.51
9368.65
9364.79
9360.94
9357.08
9353.22
9349.37
9345.51
9341.65
9337.8
9333.94
9330.08
9326.22
9322.37
9318.51
9314.65
9310.8
9306.94
9303.08
9299.23
9295.37
9291.51
9287.65
9283.8
9279.94
9276.08
9272.23
9268.37
9264.51
9260.66
9256.8
9252.94
9249.08
9245.23
9241.37
9237.51
9233.66
9229.8
9225.94
9222.09
9218.23
9214.37
9210.51
9206.66
9202.8
9198.94
9195.09
9191.23
9187.37
9183.52
9179.66
9175.8
9171.94
9168.09
9164.23
9160.37
9156.52
9152.66
9148.8
9144.95
9141.09
9137.23
9133.37
9129.52
9125.66
9121.8
9117.95
9114.09
9110.23
9106.38
9102.52
9098.66
9094.8
9090.95
9087.09
9083.23
9079.38
9075.52
9071.66
9067.81
9063.95
9060.09
9056.23
9052.38
9048.52
9044.66
9040.81
9036.95
9033.09
9029.24
9025.38
9021.52
9017.66
9013.81
9009.95
9006.09
9002.24
8998.38
8994.52
8990.67
8986.81
8982.95
8979.09
8975.24
8971.38
8967.52
8963.67
8959.81
8955.95
8952.1
8948.24
8944.38
8940.52
8936.67
8932.81
8928.95
8925.1
8921.24
8917.38
8913.53
8909.67
8905.81
8901.95
8898.1
8894.24
8890.38
8886.53
8882.67
8878.81
8874.96
8871.1
8867.24
8863.38
8859.53
8855.67
8851.81
8847.96
8844.1
8840.24
8836.39
8832.53
8828.67
8824.81
8820.96
8817.1
8813.24
8809.39
8805.53
8801.67
8797.82
8793.96
8790.1
8786.24
8782.39
8778.53
8774.67
8770.82
8766.96
8763.1
8759.25
8755.39
8751.53
8747.67
8743.82
8739.96
8736.1
8732.25
8728.39
8724.53
8720.68
8716.82
8712.96
8709.1
8705.25
8701.39
8697.53
8693.68
8689.82
8685.96
8682.11
8678.25
8674.39
8670.53
8666.68
8662.82
8658.96
8655.11
8651.25
8647.39
8643.54
8639.68
8635.82
8631.96
8628.11
8624.25
8620.39
8616.54
8612.68
8608.82
8604.97
8601.11
8597.25
8593.39
8589.54
8585.68
8581.82
8577.97
8574.11
8570.25
8566.4
8562.54
8558.68
8554.82
8550.97
8547.11
8543.25
8539.4
8535.54
8531.68
8527.83
8523.97
8520.11
8516.25
8512.4
8508.54
8504.68
8500.83
8496.97
8493.11
8489.26
8485.4
8481.54
8477.68
8473.83
8469.97
8466.11
8462.26
8458.4
8454.54
8450.69
8446.83
8442.97
8439.11
8435.26
8431.4
8427.54
8423.69
8419.83
8415.97
8412.12
8408.26
8404.4
8400.54
8396.69
8392.83
8388.97
8385.12
8381.26
8377.4
8373.55
8369.69
8365.83
8361.97
8358.12
8354.26
8350.4
8346.55
8342.69
8338.83
8334.98
8331.12
8327.26
8323.4
8319.55
8315.69
8311.83
8307.98
8304.12
8300.26
8296.41
8292.55
8288.69
8284.83
8280.98
8277.12
8273.26
8269.41
8265.55
8261.69
8257.84
8253.98
8250.12
8246.26
8242.41
8238.55
8234.69
8230.84
8226.98
8223.12
8219.27
8215.41
8211.55
8207.69
8203.84
8199.98
8196.12
8192.27
8188.41
8184.55
8180.7
8176.84
8172.98
8169.12
8165.27
8161.41
8157.55
8153.7
8149.84
8145.98
8142.13
8138.27
8134.41
8130.55
8126.7
8122.84
8118.98
8115.13
8111.27
8107.41
8103.56
8099.7
8095.84
8091.98
8088.13
8084.27
8080.41
8076.56
8072.7
8068.84
8064.99
8061.13
8057.27
8053.41
8049.56
8045.7
8041.84
8037.99
8034.13
8030.27
8026.42
8022.56
8018.7
8014.84
8010.99
8007.13
8003.27
7999.42
7995.56
7991.7
7987.85
7983.99
7980.13
7976.27
7972.42
7968.56
7964.7
7960.85
7956.99
7953.13
7949.28
7945.42
7941.56
7937.7
7933.85
7929.99
7926.13
7922.28
7918.42
7914.56
7910.71
7906.85
7902.99
7899.13
7895.28
7891.42
7887.56
7883.71
7879.85
7875.99
7872.14
7868.28
7864.42
7860.56
7856.71
7852.85
7848.99
7845.14
7841.28
7837.42
7833.57
7829.71
7825.85
7821.99
7818.14
7814.28
7810.42
7806.57
7802.71
7798.85
7795
7791.14
7787.28
7783.42
7779.57
7775.71
7771.85
7768
7764.14
7760.28
7756.43
7752.57
7748.71
7744.85
7741
7737.14
7733.28
7729.43
7725.57
7721.71
7717.86
7714
7710.14
7706.28
7702.43
7698.57
7694.71
7690.86
7687
7683.14
7679.29
7675.43
7671.57
7667.71
7663.86
7660
7656.14
7652.29
7648.43
7644.57
7640.72
7636.86
7633
7629.14
7625.29
7621.43
7617.57
7613.72
7609.86
7606
7602.15
7598.29
7594.43
7590.57
7586.72
7582.86
7579
7575.15
7571.29
7567.43
7563.58
7559.72
7555.86
7552
7548.15
7544.29
7540.43
7536.58
7532.72
7528.86
7525.01
7521.15
7517.29
7513.43
7509.58
7505.72
7501.86
7498.01
7494.15
7490.29
7486.44
7482.58
7478.72
7474.86
7471.01
7467.15
7463.29
7459.44
7455.58
7451.72
7447.87
7444.01
7440.15
7436.29
7432.44
7428.58
7424.72
7420.87
7417.01
7413.15
7409.3
7405.44
7401.58
7397.72
7393.87
7390.01
7386.15
7382.3
7378.44
7374.58
7370.73
7366.87
7363.01
7359.15
7355.3
7351.44
7347.58
7343.73
7339.87
7336.01
7332.16
7328.3
7324.44
7320.58
7316.73
7312.87
7309.01
7305.16
7301.3
7297.44
7293.59
7289.73
7285.87
7282.01
7278.16
7274.3
7270.44
7266.59
7262.73
7258.87
7255.02
7251.16
7247.3
7243.44
7239.59
7235.73
7231.87
7228.02
7224.16
7220.3
7216.45
7212.59
7208.73
7204.87
7201.02
7197.16
7193.3
7189.45
7185.59
7181.73
7177.88
7174.02
7170.16
7166.3
7162.45
7158.59
7154.73
7150.88
7147.02
7143.16
7139.31
7135.45
7131.59
7127.73
7123.88
7120.02
7116.16
7112.31
7108.45
7104.59
7100.74
7096.88
7093.02
7089.16
7085.31
7081.45
7077.59
7073.74
7069.88
7066.02
7062.17
7058.31
7054.45
7050.59
7046.74
7042.88
7039.02
7035.17
7031.31
7027.45
7023.6
7019.74
7015.88
7012.02
7008.17
7004.31
7000.45
6996.6
6992.74
6988.88
6985.03
6981.17
6977.31
6973.45
6969.6
6965.74
6961.88
6958.03
6954.17
6950.31
6946.46
6942.6
6938.74
6934.88
6931.03
6927.17
6923.31
6919.46
6915.6
6911.74
6907.89
6904.03
6900.17
6896.31
6892.46
6888.6
6884.74
6880.89
6877.03
6873.17
6869.32
6865.46
6861.6
6857.74
6853.89
6850.03
6846.17
6842.32
6838.46
6834.6
6830.75
6826.89
6823.03
6819.17
6815.32
6811.46
6807.6
6803.75
6799.89
6796.03
6792.18
6788.32
6784.46
6780.6
6776.75
6772.89
6769.03
6765.18
6761.32
6757.46
6753.61
6749.75
6745.89
6742.03
6738.18
6734.32
6730.46
6726.61
6722.75
6718.89
6715.04
6711.18
6707.32
6703.46
6699.61
6695.75
6691.89
6688.04
6684.18
6680.32
6676.47
6672.61
6668.75
6664.89
6661.04
6657.18
6653.32
6649.47
6645.61
6641.75
6637.9
6634.04
6630.18
6626.32
6622.47
6618.61
6614.75
6610.9
6607.04
6603.18
6599.33
6595.47
6591.61
6587.75
6583.9
6580.04
6576.18
6572.33
6568.47
6564.61
6560.76
6556.9
6553.04
6549.18
6545.33
6541.47
6537.61
6533.76
6529.9
6526.04
6522.19
6518.33
6514.47
6510.61
6506.76
6502.9
6499.04
6495.19
6491.33
6487.47
6483.62
6479.76
6475.9
6472.04
6468.19
6464.33
6460.47
6456.62
6452.76
6448.9
6445.05
6441.19
6437.33
6433.47
6429.62
6425.76
6421.9
6418.05
6414.19
6410.33
6406.48
6402.62
6398.76
6394.9
6391.05
6387.19
6383.33
6379.48
6375.62
6371.76
6367.91
6364.05
6360.19
6356.33
6352.48
6348.62
6344.76
6340.91
6337.05
6333.19
6329.34
6325.48
6321.62
6317.76
6313.91
6310.05
6306.19
6302.34
6298.48
6294.62
6290.77
6286.91
6283.05
6279.19
6275.34
6271.48
6267.62
6263.77
6259.91
6256.05
6252.2
6248.34
6244.48
6240.62
6236.77
6232.91
6229.05
6225.2
6221.34
6217.48
6213.63
6209.77
6205.91
6202.05
6198.2
6194.34
6190.48
6186.63
6182.77
6178.91
6175.06
6171.2
6167.34
6163.48
6159.63
6155.77
6151.91
6148.06
6144.2
6140.34
6136.49
6132.63
6128.77
6124.91
6121.06
6117.2
6113.34
6109.49
6105.63
6101.77
6097.92
6094.06
6090.2
6086.34
6082.49
6078.63
6074.77
6070.92
6067.06
6063.2
6059.35
6055.49
6051.63
6047.77
6043.92
6040.06
6036.2
6032.35
6028.49
6024.63
6020.78
6016.92
6013.06
6009.2
6005.35
6001.49
5997.63
5993.78
5989.92
5986.06
5982.21
5978.35
5974.49
5970.63
5966.78
5962.92
5959.06
5955.21
5951.35
5947.49
5943.64
5939.78
5935.92
5932.06
5928.21
5924.35
5920.49
5916.64
5912.78
5908.92
5905.07
5901.21
5897.35
5893.49
5889.64
5885.78
5881.92
5878.07
5874.21
5870.35
5866.5
5862.64
5858.78
5854.92
5851.07
5847.21
5843.35
5839.5
5835.64
5831.78
5827.93
5824.07
5820.21
5816.35
5812.5
5808.64
5804.78
5800.93
5797.07
5793.21
5789.36
5785.5
5781.64
5777.78
5773.93
5770.07
5766.21
5762.36
5758.5
5754.64
5750.79
5746.93
5743.07
5739.21
5735.36
5731.5
5727.64
5723.79
5719.93
5716.07
5712.22
5708.36
5704.5
5700.64
5696.79
5692.93
5689.07
5685.22
5681.36
5677.5
5673.65
5669.79
5665.93
5662.07
5658.22
5654.36
5650.5
5646.65
5642.79
5638.93
5635.08
5631.22
5627.36
5623.5
5619.65
5615.79
5611.93
5608.08
5604.22
5600.36
5596.51
5592.65
5588.79
5584.93
5581.08
5577.22
5573.36
5569.51
5565.65
5561.79
5557.94
5554.08
5550.22
5546.36
5542.51
5538.65
5534.79
5530.94
5527.08
5523.22
5519.37
5515.51
5511.65
5507.79
5503.94
5500.08
5496.22
5492.37
5488.51
5484.65
5480.8
5476.94
5473.08
5469.22
5465.37
5461.51
5457.65
5453.8
5449.94
5446.08
5442.23
5438.37
5434.51
5430.65
5426.8
5422.94
5419.08
5415.23
5411.37
5407.51
5403.66
5399.8
5395.94
5392.08
5388.23
5384.37
5380.51
5376.66
5372.8
5368.94
5365.09
5361.23
5357.37
5353.51
5349.66
5345.8
5341.94
5338.09
5334.23
5330.37
5326.52
5322.66
5318.8
5314.94
5311.09
5307.23
5303.37
5299.52
5295.66
5291.8
5287.95
5284.09
5280.23
5276.37
5272.52
5268.66
5264.8
5260.95
5257.09
5253.23
5249.38
5245.52
5241.66
5237.8
5233.95
5230.09
5226.23
5222.38
5218.52
5214.66
5210.81
5206.95
5203.09
5199.23
5195.38
5191.52
5187.66
5183.81
5179.95
5176.09
5172.24
5168.38
5164.52
5160.66
5156.81
5152.95
5149.09
5145.24
5141.38
5137.52
5133.67
5129.81
5125.95
5122.09
5118.24
5114.38
5110.52
5106.67
5102.81
5098.95
5095.1
5091.24
5087.38
5083.52
5079.67
5075.81
5071.95
5068.1
5064.24
5060.38
5056.53
5052.67
5048.81
5044.95
5041.1
5037.24
5033.38
5029.53
5025.67
5021.81
5017.96
5014.1
5010.24
5006.38
5002.53
4998.67
4994.81
4990.96
4987.1
4983.24
4979.39
4975.53
4971.67
4967.81
4963.96
4960.1
4956.24
4952.39
4948.53
4944.67
4940.82
4936.96
4933.1
4929.24
4925.39
4921.53
4917.67
4913.82
4909.96
4906.1
4902.25
4898.39
4894.53
4890.67
4886.82
4882.96
4879.1
4875.25
4871.39
4867.53
4863.68
4859.82
4855.96
4852.1
4848.25
4844.39
4840.53
4836.68
4832.82
4828.96
4825.11
4821.25
4817.39
4813.53
4809.68
4805.82
4801.96
4798.11
4794.25
4790.39
4786.54
4782.68
4778.82
4774.96
4771.11
4767.25
4763.39
4759.54
4755.68
4751.82
4747.97
4744.11
4740.25
4736.39
4732.54
4728.68
4724.82
4720.97
4717.11
4713.25
4709.4
4705.54
4701.68
4697.82
4693.97
4690.11
4686.25
4682.4
4678.54
4674.68
4670.83
4666.97
4663.11
4659.26
4655.4
4651.54
4647.68
4643.83
4639.97
4636.11
4632.26
4628.4
4624.54
4620.69
4616.83
4612.97
4609.11
4605.26
4601.4
4597.54
4593.69
4589.83
4585.97
4582.12
4578.26
4574.4
4570.54
4566.69
4562.83
4558.97
4555.12
4551.26
4547.4
4543.55
4539.69
4535.83
4531.97
4528.12
4524.26
4520.4
4516.55
4512.69
4508.83
4504.98
4501.12
4497.26
4493.4
4489.55
4485.69
4481.83
4477.98
4474.12
4470.26
4466.41
4462.55
4458.69
4454.83
4450.98
4447.12
4443.26
4439.41
4435.55
4431.69
4427.84
4423.98
4420.12
4416.26
4412.41
4408.55
4404.69
4400.84
4396.98
4393.12
4389.27
4385.41
4381.55
4377.69
4373.84
4369.98
4366.12
4362.27
4358.41
4354.55
4350.7
4346.84
4342.98
4339.12
4335.27
4331.41
4327.55
4323.7
4319.84
4315.98
4312.13
4308.27
4304.41
4300.55
4296.7
4292.84
4288.98
4285.13
4281.27
4277.41
4273.56
4269.7
4265.84
4261.98
4258.13
4254.27
4250.41
4246.56
4242.7
4238.84
4234.99
4231.13
4227.27
4223.41
4219.56
4215.7
4211.84
4207.99
4204.13
4200.27
4196.42
4192.56
4188.7
4184.84
4180.99
4177.13
4173.27
4169.42
4165.56
4161.7
4157.85
4153.99
4150.13
4146.27
4142.42
4138.56
4134.7
4130.85
4126.99
4123.13
4119.28
4115.42
4111.56
4107.7
4103.85
4099.99
4096.13
4092.28
4088.42
4084.56
4080.71
4076.85
4072.99
4069.13
4065.28
4061.42
4057.56
4053.71
4049.85
4045.99
4042.14
4038.28
4034.42
4030.56
4026.71
4022.85
4018.99
4015.14
4011.28
4007.42
4003.57
3999.71
